# Supplementary material for: 3,4-Dimethyl­anilinium 4-methyl­benzene­sulfonate
Source: Acta Crystallogr Sect E Struct Rep Online. 2011 Sep 30;67(Pt 10):o2780. doi: 10.1107/S160053681103892X (PMC3201403; doi:10.1107/S160053681103892X)
Supplement: Supplementary file 1 [file e-67-o2780-sup1.cif]

##############################################################################
#                                                                            #
# This CIF contains the data in a paper accepted for publication in          #
# Acta Crystallographica Section E. It conforms to the requirements of       #
# Notes for Authors for Acta Crystallographica Section E, and has been       #
# peer reviewed under the auspices of the IUCr Commission on Journals.       #
#                                                                            #
# Full details of the Crystallographic Information File format               #
# are given in the paper "The Crystallographic Information File (CIF):       #
# a New Standard Archive File for Crystallography" by S. R. Hall, F. H.      #
# Allen and I. D. Brown [Acta Cryst. (1991), A47, 655-685].                  #
#                                                                            #
# The current version of the core CIF dictionary is obtainable from          #
# ftp://ftp.iucr.org/pub/cif_core.dic.                                       #
#                                                                            #
# Software is freely available for graphical display of the structure(s)     #
# in this CIF. For information consult the CIF software page                 #
# http://www.iucr.org/resources/cif/software.                                #
#                                                                            #
# This file may be used for bona fide research purposes within the           #
# scientific community so long as proper attribution is given to the journal # 
# article from which it was obtained.                                        #
#                                                                            #
##############################################################################
data_I
_audit_creation_method     SHELXL-97
_chemical_name_systematic
;
 3,4-Dimethylanilinium 4-methylbenzenesulfonate
;
_chemical_name_common     ?
_chemical_formula_moiety     'C8 H12 N  C7 H7 O3 S '
_chemical_formula_sum     'C15 H19 N O3 S'
_chemical_formula_iupac     'C8 H12 N + C7 H7 O3 S -'
_chemical_formula_weight     293.37
_chemical_melting_point     ?
_symmetry_cell_setting     monoclinic
_symmetry_space_group_name_H-M     'P 21/n'
_symmetry_space_group_name_Hall     '-P 2yn'
loop_
    _symmetry_equiv_pos_as_xyz
    'x, y, z'
    '-x+1/2, y+1/2, -z+1/2'
    '-x, -y, -z'
    'x-1/2, -y-1/2, z-1/2'
_cell_length_a     12.373(3)
_cell_length_b     7.3011(15)
_cell_length_c     17.556(4)
_cell_angle_alpha     90.00
_cell_angle_beta     106.88(3)
_cell_angle_gamma     90.00
_cell_volume     1517.7(5)
_cell_formula_units_Z     4
_cell_measurement_reflns_used     3434
_cell_measurement_theta_min     2.6015
_cell_measurement_theta_max     27.370
_cell_measurement_temperature     293(2)
_exptl_crystal_description     'Prism'
_exptl_crystal_colour     'Colorless'
_exptl_crystal_size_max     0.2000
_exptl_crystal_size_mid     0.2000
_exptl_crystal_size_min     0.2000
_exptl_crystal_density_diffrn     1.284
_exptl_crystal_density_meas     ?
_exptl_crystal_density_method     'not measured'
_exptl_crystal_F_000     624
_exptl_absorpt_coefficient_mu     0.220
_exptl_absorpt_correction_type     multi-scan
_exptl_absorpt_process_details     '(CrystalClear; Rigaku, 2005)'
_exptl_absorpt_correction_T_min     0.8246
_exptl_absorpt_correction_T_max     1.0000
_exptl_special_details     ?
_diffrn_ambient_temperature     293(2)
_diffrn_radiation_type     MoK\a
_diffrn_radiation_wavelength     0.71073
_diffrn_radiation_source     'fine-focus sealed tube'
_diffrn_radiation_monochromator     graphite
_diffrn_measurement_device_type     'Rigaku Mercury2'
_diffrn_measurement_method     'CCD_Profile_fitting'
_diffrn_detector_area_resol_mean     13.6612
_diffrn_reflns_number     14838
_diffrn_reflns_av_R_equivalents     0.0456
_diffrn_reflns_av_sigmaI/netI     0.0373
_diffrn_reflns_theta_min     3.04
_diffrn_reflns_theta_max     27.37
_diffrn_reflns_theta_full     27.37
_diffrn_measured_fraction_theta_max     0.994
_diffrn_measured_fraction_theta_full     0.994
_diffrn_reflns_limit_h_min     -15
_diffrn_reflns_limit_h_max     15
_diffrn_reflns_limit_k_min     -9
_diffrn_reflns_limit_k_max     9
_diffrn_reflns_limit_l_min     -22
_diffrn_reflns_limit_l_max     22
_diffrn_standards_number     ?
_diffrn_standards_interval_count     ?
_diffrn_standards_interval_time     ?
_diffrn_standards_decay_%     ?
_refine_special_details
;
Refinement of <i>F</i>^2^ against ALL reflections. The weighted <i>R</i>-factor
<i>wR</i> and goodness of fit <i>S</i> are based on <i>F</i>^2^, conventional
<i>R</i>-factors <i>R</i> are based on <i>F</i>, with <i>F</i> set to zero for
negative <i>F</i>^2^. The threshold expression of <i>F</i>^2^ >
\s(<i>F</i>^2^) is used only for calculating <i>R</i>-factors(gt) <i>etc</i>.
and is not relevant to the choice of reflections for refinement.
<i>R</i>-factors based on <i>F</i>^2^ are statistically about twice as large
as those based on <i>F</i>, and <i>R</i>- factors based on ALL data will be
even larger.
;
_reflns_number_total     3434
_reflns_number_gt     2608
_reflns_threshold_expression     >2sigma(I)
_refine_ls_structure_factor_coef     Fsqd
_refine_ls_matrix_type     full
_refine_ls_R_factor_all     0.1019
_refine_ls_R_factor_gt     0.0824
_refine_ls_wR_factor_gt     0.2127
_refine_ls_wR_factor_ref     0.2290
_refine_ls_goodness_of_fit_ref     1.046
_refine_ls_restrained_S_all     1.062
_refine_ls_number_reflns     3434
_refine_ls_number_parameters     181
_refine_ls_number_restraints     1
_refine_ls_hydrogen_treatment     constr
_refine_ls_weighting_scheme     calc
_refine_ls_weighting_details
         'calc w=1/[\s^2^(Fo^2^)+(0.1230P)^2^+1.5301P] where P=(Fo^2^+2Fc^2^)/3'
_atom_sites_solution_hydrogens     geom
_atom_sites_solution_primary     direct
_atom_sites_solution_secondary     difmap
_refine_ls_shift/su_max     0.000
_refine_ls_shift/su_mean     0.000
_refine_diff_density_max     0.713
_refine_diff_density_min     -0.705
_refine_ls_extinction_method     none
_refine_ls_extinction_coef     ?
loop_
    _atom_type_symbol
    _atom_type_description
    _atom_type_scat_dispersion_real
    _atom_type_scat_dispersion_imag
    _atom_type_scat_source
    'C' 'C' 0.0033 0.0016
                         'International Tables Vol C Tables 4.2.6.8 and 6.1.1.4'
    'H' 'H' 0.0000 0.0000
                         'International Tables Vol C Tables 4.2.6.8 and 6.1.1.4'
    'N' 'N' 0.0061 0.0033
                         'International Tables Vol C Tables 4.2.6.8 and 6.1.1.4'
    'O' 'O' 0.0106 0.0060
                         'International Tables Vol C Tables 4.2.6.8 and 6.1.1.4'
    'S' 'S' 0.1246 0.1234
                         'International Tables Vol C Tables 4.2.6.8 and 6.1.1.4'
_computing_data_collection     'CrystalClear (Rigaku, 2005)'
_computing_cell_refinement     'CrystalClear (Rigaku, 2005)'
_computing_data_reduction     'CrystalClear (Rigaku, 2005)'
_computing_structure_solution     'SHELXS97 (Sheldrick, 2008)'
_computing_structure_refinement     'SHELXL97 (Sheldrick, 2008)'
_computing_molecular_graphics     'SHELXTL (Sheldrick, 2008)'
_computing_publication_material     'SHELXTL (Sheldrick, 2008)'
loop_
    _atom_site_type_symbol
    _atom_site_label
    _atom_site_fract_x
    _atom_site_fract_y
    _atom_site_fract_z
    _atom_site_U_iso_or_equiv
    _atom_site_adp_type
    _atom_site_calc_flag
    _atom_site_refinement_flags
    _atom_site_occupancy
    _atom_site_symmetry_multiplicity
    _atom_site_disorder_assembly
    _atom_site_disorder_group
    S S1 0.32958(7) 0.27384(11) 0.06233(5) 0.0414(3) Uani d . 1 1 . .
    N N1 0.4796(2) 0.7784(4) 0.07083(15) 0.0429(6) Uani d . 1 1 . .
    H H1A 0.5143 0.7406 0.0358 0.064 Uiso calc R 1 1 . .
    H H1B 0.4597 0.8952 0.0615 0.064 Uiso calc R 1 1 . .
    H H1C 0.4182 0.7105 0.0661 0.064 Uiso calc R 1 1 . .
    C C3 0.5882(3) 0.7845(4) 0.29494(18) 0.0386(7) Uani d . 1 1 . .
    C C4 0.6969(3) 0.7113(4) 0.30705(18) 0.0413(7) Uani d . 1 1 . .
    C C1 0.5569(3) 0.7596(4) 0.15244(17) 0.0346(6) Uani d . 1 1 . .
    C C9 0.3539(3) 0.2660(4) 0.16787(19) 0.0373(7) Uani d . 1 1 . .
    C C10 0.2706(3) 0.1959(5) 0.1992(2) 0.0473(8) Uani d . 1 1 . .
    H H10A 0.2031 0.1522 0.1654 0.057 Uiso calc R 1 1 . .
    C C2 0.5186(3) 0.8113(4) 0.21675(17) 0.0368(7) Uani d . 1 1 . .
    H H2A 0.4474 0.8632 0.2079 0.044 Uiso calc R 1 1 . .
    C C6 0.6634(3) 0.6868(4) 0.16339(19) 0.0424(7) Uani d . 1 1 . .
    H H6A 0.6880 0.6540 0.1200 0.051 Uiso calc R 1 1 . .
    C C14 0.4558(3) 0.3289(4) 0.21888(19) 0.0430(7) Uani d . 1 1 . .
    H H14A 0.5119 0.3735 0.1983 0.052 Uiso calc R 1 1 . .
    C C12 0.3897(4) 0.2572(5) 0.3338(2) 0.0511(9) Uani d . 1 1 . .
    O O1 0.4053(3) 0.1381(4) 0.04418(16) 0.0717(9) Uani d . 1 1 . .
    C C5 0.7330(3) 0.6636(5) 0.2409(2) 0.0447(8) Uani d . 1 1 . .
    H H5A 0.8051 0.6155 0.2490 0.054 Uiso calc R 1 1 . .
    C C13 0.4728(3) 0.3244(5) 0.3013(2) 0.0513(9) Uani d . 1 1 . .
    H H13A 0.5407 0.3668 0.3351 0.062 Uiso calc R 1 1 . .
    C C7 0.5443(4) 0.8386(6) 0.3646(2) 0.0596(10) Uani d . 1 1 . .
    H H7A 0.6009 0.8124 0.4138 0.089 Uiso calc RD 1 1 . .
    H H7B 0.4771 0.7703 0.3621 0.089 Uiso calc R 1 1 . .
    H H7C 0.5275 0.9672 0.3618 0.089 Uiso calc R 1 1 . .
    C C11 0.2890(3) 0.1918(5) 0.2808(2) 0.0544(9) Uani d . 1 1 . .
    H H11A 0.2332 0.1446 0.3011 0.065 Uiso calc R 1 1 . .
    O O2 0.3571(4) 0.4547(4) 0.04248(16) 0.0895(12) Uani d . 1 1 . .
    C C15 0.4082(5) 0.2539(7) 0.4234(3) 0.0796(15) Uani d . 1 1 . .
    H H15A 0.4811 0.3042 0.4499 0.119 Uiso calc R 1 1 . .
    H H15B 0.4044 0.1299 0.4406 0.119 Uiso calc R 1 1 . .
    H H15C 0.3508 0.3255 0.4362 0.119 Uiso calc R 1 1 . .
    C C8 0.7761(3) 0.6797(6) 0.3905(2) 0.0631(11) Uani d . 1 1 . .
    H H8A 0.7398 0.7184 0.4293 0.095 Uiso calc RD 1 1 . .
    H H8B 0.8441 0.7491 0.3972 0.095 Uiso calc R 1 1 . .
    H H8C 0.7943 0.5519 0.3977 0.095 Uiso calc R 1 1 . .
    O O3 0.2122(3) 0.2272(6) 0.0250(2) 0.1043(14) Uani d . 1 1 . .
loop_
    _atom_site_aniso_label
    _atom_site_aniso_U_11
    _atom_site_aniso_U_22
    _atom_site_aniso_U_33
    _atom_site_aniso_U_12
    _atom_site_aniso_U_13
    _atom_site_aniso_U_23
    S1 0.0502(5) 0.0355(4) 0.0360(4) 0.0014(3) 0.0084(3) 0.0001(3)
    N1 0.0532(16) 0.0414(14) 0.0281(12) 0.0017(12) 0.0025(11) 0.0021(10)
    C3 0.0493(17) 0.0337(15) 0.0296(14) 0.0016(13) 0.0064(13) 0.0014(11)
    C4 0.0497(18) 0.0320(15) 0.0338(15) 0.0037(13) -0.0010(13) 0.0018(12)
    C1 0.0418(16) 0.0298(14) 0.0282(13) -0.0003(11) 0.0039(12) 0.0038(10)
    C9 0.0439(17) 0.0309(14) 0.0396(15) 0.0010(12) 0.0160(13) 0.0003(12)
    C10 0.0421(17) 0.0441(18) 0.059(2) -0.0026(14) 0.0198(16) 0.0010(15)
    C2 0.0377(15) 0.0361(15) 0.0344(15) 0.0023(12) 0.0070(12) 0.0029(12)
    C6 0.0503(18) 0.0408(17) 0.0369(16) 0.0075(14) 0.0138(14) -0.0016(13)
    C14 0.0473(17) 0.0422(17) 0.0421(17) -0.0079(14) 0.0170(14) 0.0006(13)
    C12 0.075(3) 0.0411(18) 0.0438(18) 0.0071(17) 0.0276(18) 0.0044(14)
    O1 0.111(2) 0.0637(18) 0.0456(14) 0.0344(17) 0.0310(16) 0.0082(13)
    C5 0.0414(17) 0.0413(17) 0.0469(18) 0.0109(13) 0.0059(14) 0.0006(14)
    C13 0.059(2) 0.051(2) 0.0405(17) -0.0064(16) 0.0094(16) 0.0003(15)
    C7 0.077(3) 0.066(2) 0.0380(18) 0.007(2) 0.0204(18) 0.0005(17)
    C11 0.058(2) 0.053(2) 0.063(2) 0.0037(17) 0.0359(19) 0.0102(17)
    O2 0.171(4) 0.0434(16) 0.0445(15) -0.0182(19) 0.0171(19) 0.0062(12)
    C15 0.121(4) 0.080(3) 0.045(2) 0.016(3) 0.036(3) 0.008(2)
    C8 0.073(3) 0.057(2) 0.0400(18) 0.0121(19) -0.0142(18) -0.0014(16)
    O3 0.057(2) 0.180(4) 0.062(2) -0.021(2) -0.0047(16) -0.005(2)
_geom_special_details
;
All e.s.d.'s (except the e.s.d. in the dihedral angle between two l.s. planes)
are estimated using the full covariance matrix. The cell e.s.d.'s are taken
into account individually in the estimation of e.s.d.'s in distances, angles
and torsion angles; correlations between e.s.d.'s in cell parameters are only
used when they are defined by crystal symmetry. An approximate (isotropic)
treatment of cell e.s.d.'s is used for estimating e.s.d.'s involving l.s.
planes.
;
loop_
    _geom_bond_atom_site_label_1
    _geom_bond_atom_site_label_2
    _geom_bond_site_symmetry_2
    _geom_bond_distance
    _geom_bond_publ_flag
    S1 O2 . 1.432(3) ?
    S1 O3 . 1.449(3) ?
    S1 O1 . 1.461(3) ?
    S1 C9 . 1.790(3) ?
    N1 C1 . 1.480(4) ?
    N1 H1A . 0.8900 ?
    N1 H1B . 0.8900 ?
    N1 H1C . 0.8900 ?
    C3 C4 . 1.405(5) ?
    C3 C2 . 1.406(4) ?
    C3 C7 . 1.527(5) ?
    C4 C5 . 1.404(5) ?
    C4 C8 . 1.526(4) ?
    C1 C6 . 1.381(4) ?
    C1 C2 . 1.397(4) ?
    C9 C14 . 1.396(5) ?
    C9 C10 . 1.399(4) ?
    C10 C11 . 1.384(5) ?
    C10 H10A . 0.9300 ?
    C2 H2A . 0.9300 ?
    C6 C5 . 1.394(5) ?
    C6 H6A . 0.9300 ?
    C14 C13 . 1.400(5) ?
    C14 H14A . 0.9300 ?
    C12 C13 . 1.402(5) ?
    C12 C11 . 1.405(6) ?
    C12 C15 . 1.523(5) ?
    C5 H5A . 0.9300 ?
    C13 H13A . 0.9300 ?
    C7 H7A . 0.9600 ?
    C7 H7B . 0.9600 ?
    C7 H7C . 0.9600 ?
    C11 H11A . 0.9300 ?
    C15 H15A . 0.9600 ?
    C15 H15B . 0.9600 ?
    C15 H15C . 0.9600 ?
    C8 H8A . 0.9600 ?
    C8 H8B . 0.9600 ?
    C8 H8C . 0.9600 ?
loop_
    _geom_angle_atom_site_label_1
    _geom_angle_atom_site_label_2
    _geom_angle_atom_site_label_3
    _geom_angle_site_symmetry_1
    _geom_angle_site_symmetry_3
    _geom_angle
    _geom_angle_publ_flag
    O2 S1 O3 . . 112.6(2) ?
    O2 S1 O1 . . 111.1(2) ?
    O3 S1 O1 . . 111.3(2) ?
    O2 S1 C9 . . 107.53(15) ?
    O3 S1 C9 . . 107.81(19) ?
    O1 S1 C9 . . 106.16(15) ?
    C1 N1 H1A . . 109.5 ?
    C1 N1 H1B . . 109.5 ?
    H1A N1 H1B . . 109.5 ?
    C1 N1 H1C . . 109.5 ?
    H1A N1 H1C . . 109.5 ?
    H1B N1 H1C . . 109.5 ?
    C4 C3 C2 . . 119.2(3) ?
    C4 C3 C7 . . 121.6(3) ?
    C2 C3 C7 . . 119.1(3) ?
    C5 C4 C3 . . 119.3(3) ?
    C5 C4 C8 . . 119.1(3) ?
    C3 C4 C8 . . 121.5(3) ?
    C6 C1 C2 . . 121.7(3) ?
    C6 C1 N1 . . 119.5(3) ?
    C2 C1 N1 . . 118.8(3) ?
    C14 C9 C10 . . 120.0(3) ?
    C14 C9 S1 . . 120.2(2) ?
    C10 C9 S1 . . 119.8(3) ?
    C11 C10 C9 . . 119.8(3) ?
    C11 C10 H10A . . 120.1 ?
    C9 C10 H10A . . 120.1 ?
    C1 C2 C3 . . 119.7(3) ?
    C1 C2 H2A . . 120.1 ?
    C3 C2 H2A . . 120.1 ?
    C1 C6 C5 . . 118.5(3) ?
    C1 C6 H6A . . 120.8 ?
    C5 C6 H6A . . 120.8 ?
    C9 C14 C13 . . 119.5(3) ?
    C9 C14 H14A . . 120.3 ?
    C13 C14 H14A . . 120.3 ?
    C13 C12 C11 . . 117.6(3) ?
    C13 C12 C15 . . 121.2(4) ?
    C11 C12 C15 . . 121.2(4) ?
    C6 C5 C4 . . 121.5(3) ?
    C6 C5 H5A . . 119.3 ?
    C4 C5 H5A . . 119.3 ?
    C14 C13 C12 . . 121.4(3) ?
    C14 C13 H13A . . 119.3 ?
    C12 C13 H13A . . 119.3 ?
    C3 C7 H7A . . 109.5 ?
    C3 C7 H7B . . 109.5 ?
    H7A C7 H7B . . 109.5 ?
    C3 C7 H7C . . 109.5 ?
    H7A C7 H7C . . 109.5 ?
    H7B C7 H7C . . 109.5 ?
    C10 C11 C12 . . 121.7(3) ?
    C10 C11 H11A . . 119.1 ?
    C12 C11 H11A . . 119.1 ?
    C12 C15 H15A . . 109.5 ?
    C12 C15 H15B . . 109.5 ?
    H15A C15 H15B . . 109.5 ?
    C12 C15 H15C . . 109.5 ?
    H15A C15 H15C . . 109.5 ?
    H15B C15 H15C . . 109.5 ?
    C4 C8 H8A . . 109.5 ?
    C4 C8 H8B . . 109.5 ?
    H8A C8 H8B . . 109.5 ?
    C4 C8 H8C . . 109.5 ?
    H8A C8 H8C . . 109.5 ?
    H8B C8 H8C . . 109.5 ?
loop_
    _geom_hbond_atom_site_label_D
    _geom_hbond_atom_site_label_H
    _geom_hbond_atom_site_label_A
    _geom_hbond_site_symmetry_A
    _geom_hbond_distance_DH
    _geom_hbond_distance_HA
    _geom_hbond_distance_DA
    _geom_hbond_angle_DHA
    N1 H1A O1 3_665 0.89 2.13 2.854(4) 137.4
    N1 H1A S1 3_665 0.89 2.94 3.794(3) 161.3
    N1 H1B O1 1_565 0.89 1.89 2.777(4) 174.8
    N1 H1C O2 . 0.89 2.01 2.773(4) 142.7
data_global
_journal_date_recd_electronic     2011-09-06
_journal_date_accepted     2011-09-22
_journal_name_full     'Acta Crystallographica, Section E'
_journal_year     2011
_journal_volume     67
_journal_issue     10
_journal_page_first     o2780
_journal_page_last     o2780
_journal_paper_category     QO
_journal_coeditor_code     JH2327
_publ_contact_author_name     'Shi Juan Wang*'
_publ_contact_author_address
;
Department of Applied Chemistry,
Nanjing College of Chemical Technology,
Nanjing 210048, People's Republic of China
;
_publ_contact_author_email     wsj@njcc.edu.cn
_publ_contact_author_fax        .25E-306
_publ_contact_author_phone        .25E-306
_publ_section_title
;
3,4-Dimethylanilinium 4-methylbenzenesulfonate
;
_publ_section_title_footnote     .
loop_
    _publ_author_name
    _publ_author_footnote
    _publ_author_address
    'Wang, Shi Juan' .
;
Department of Applied Chemistry,
Nanjing College of Chemical Technology,
Nanjing 210048, People's Republic of China
;
_publ_section_synopsis     .
