# Supplementary material for: 3,4-Dimethyl­anilinium 4-methyl­benzene­sulfonate
Source: Acta Crystallogr Sect E Struct Rep Online. 2011 Sep 30;67(Pt 10):o2780. doi: 10.1107/S160053681103892X (PMC3201403; doi:10.1107/S160053681103892X)
Supplement: Supplementary file 2 [file e-67-o2780-Isup2.hkl]

# 
# h,k,l, Fc-squared, Fo-squared, sigma(Fo-squared) and status flag 
# 
data_I
_shelx_title ' hdy in P2(1)/n' 
_shelx_refln_list_code          4 
_shelx_F_calc_maximum      278.73 
_exptl_crystal_F_000       624.00 
_reflns_d_resolution_high  0.7729 
 
loop_ 
 _symmetry_equiv_pos_as_xyz 
 'x, y, z' 
 '-x+1/2, y+1/2, -z+1/2' 
 '-x, -y, -z' 
 'x-1/2, -y-1/2, z-1/2' 
 
_cell_length_a    12.3734 
_cell_length_b     7.3011 
_cell_length_c    17.5562 
_cell_angle_alpha  90.000 
_cell_angle_beta  106.877 
_cell_angle_gamma  90.000 
 
_shelx_F_squared_multiplier     1.000 
 
loop_ 
 _refln_index_h 
 _refln_index_k 
 _refln_index_l 
 _refln_F_squared_calc 
 _refln_F_squared_meas 
 _refln_F_squared_sigma 
 _refln_observed_status 
   2   0   0      283.01      339.05      6.38 o 
   4   0   0      847.89      757.39     30.31 o 
   6   0   0      407.24      299.62      6.78 o 
   8   0   0      251.39      316.41      8.63 o 
  10   0   0       10.83       28.14      3.93 o 
  12   0   0       10.47       24.54      5.48 o 
  14   0   0        9.71        8.90      4.95 o 
   1   1   0        0.26        3.71      0.51 o 
   2   1   0    38752.05    42134.80    550.90 o 
   3   1   0     1052.73      984.97     26.00 o 
   4   1   0       15.56       42.41      1.39 o 
   5   1   0      115.14      160.60      3.30 o 
   6   1   0      116.65      192.99      4.12 o 
   7   1   0      139.04      138.45      4.02 o 
   8   1   0      350.96      405.45      8.84 o 
   9   1   0       75.59       80.25      4.40 o 
  10   1   0      166.40      194.10      5.63 o 
  11   1   0        1.41        2.37      1.68 o 
  12   1   0        0.05       -0.81      2.86 o 
  13   1   0        0.02        4.93      2.95 o 
  14   1   0       51.94       55.92      7.86 o 
  15   1   0        1.61       -2.52      4.94 o 
   0   2   0    77689.09      296.43      7.40 o 
   1   2   0      895.93     1003.26     23.28 o 
   2   2   0      135.66       90.83      1.64 o 
   3   2   0      404.27      311.04      4.86 o 
   4   2   0      530.88      766.31     14.09 o 
   5   2   0      363.48      313.22      5.20 o 
   6   2   0      278.33      272.23      5.16 o 
   7   2   0      450.22      396.72      7.55 o 
   8   2   0      262.13      290.34      6.70 o 
   9   2   0       67.19       78.83      3.70 o 
  10   2   0        0.83        0.40      1.43 o 
  11   2   0       32.72       33.79      3.11 o 
  12   2   0       27.46       28.68      4.11 o 
  13   2   0        5.56        7.87      3.65 o 
  14   2   0        5.53        2.99      4.06 o 
   1   3   0      185.08      238.50      3.92 o 
   2   3   0     3350.29     3849.17     50.80 o 
   3   3   0      484.92      495.93      7.46 o 
   4   3   0      258.09      151.07      3.72 o 
   5   3   0      298.43      261.17      5.83 o 
   6   3   0       41.59       46.24      2.09 o 
   7   3   0      103.65       83.59      3.50 o 
   8   3   0      109.25      149.78      4.64 o 
   9   3   0      287.96      247.58      6.88 o 
  10   3   0      223.03      182.44      6.03 o 
  11   3   0        0.39        9.66      3.27 o 
  12   3   0        0.05        3.70      2.53 o 
  13   3   0        1.33        2.34      3.95 o 
  14   3   0       10.33        8.34      5.02 o 
   0   4   0     3435.97     3206.52    112.13 o 
   1   4   0      194.98      184.52      4.05 o 
   2   4   0      152.21      119.70      3.19 o 
   3   4   0       93.68       81.65      2.76 o 
   4   4   0      362.21      381.34      7.34 o 
   5   4   0      200.80      249.82      5.79 o 
   6   4   0      533.67      597.16     14.96 o 
   7   4   0      413.52      366.21      9.99 o 
   8   4   0       89.62       90.45      4.08 o 
   9   4   0       25.85       23.84      2.45 o 
  10   4   0        0.14        0.29      1.74 o 
  11   4   0       29.11       26.78      4.02 o 
  12   4   0       36.28       31.10      4.42 o 
  13   4   0       20.13       29.99      6.93 o 
   1   5   0       23.94       26.20      2.86 o 
   2   5   0      684.86      833.11     15.69 o 
   3   5   0      997.91     1159.29     21.40 o 
   4   5   0      380.77      377.75     10.74 o 
   5   5   0       14.52       25.16      3.31 o 
   6   5   0      201.17      202.35      5.87 o 
   7   5   0      108.80      107.12      4.10 o 
   8   5   0       13.32       18.57      2.92 o 
   9   5   0      266.66      249.09     11.22 o 
  10   5   0      153.23      139.51      9.44 o 
  11   5   0       17.01       23.62      4.76 o 
  12   5   0        0.51        2.60      4.84 o 
   0   6   0        4.93        4.90      3.21 o 
   1   6   0      513.97      452.87     18.63 o 
   2   6   0        1.88        3.40      1.69 o 
   3   6   0       26.30       21.64      2.37 o 
   4   6   0      559.39      560.35     13.16 o 
   5   6   0      443.64      473.56     11.51 o 
   6   6   0       75.77       87.90      4.86 o 
   7   6   0      217.87      200.59      7.92 o 
   8   6   0       21.15       29.93      4.60 o 
   9   6   0        1.03       -1.83      3.26 o 
  10   6   0        1.76        7.42      4.40 o 
  11   6   0        8.01        8.04      4.39 o 
   1   7   0       14.66       14.24      4.05 o 
   2   7   0       16.64       22.49      3.45 o 
   3   7   0      486.20      503.17     15.22 o 
   4   7   0       11.29       10.89      3.69 o 
   5   7   0        4.16        4.03      3.52 o 
   6   7   0       98.99       84.99      7.31 o 
   7   7   0       40.85       29.44      4.92 o 
   8   7   0        6.86        9.38      4.07 o 
   9   7   0       89.84       80.32      7.14 o 
  10   7   0       52.55       37.13      6.54 o 
   0   8   0       13.94       25.32     10.55 o 
   1   8   0       46.24       49.37      5.49 o 
   2   8   0        6.14        5.01      3.22 o 
   3   8   0        0.05       -1.06      3.90 o 
   4   8   0      131.84      134.71      8.86 o 
   5   8   0      128.44       99.60      7.18 o 
   6   8   0        0.60       -1.30      3.47 o 
   7   8   0       98.77       99.05      9.23 o 
   8   8   0        8.28        8.10      5.20 o 
   1   9   0        1.52        8.15      5.22 o 
   2   9   0       17.76       26.63      8.11 o 
   3   9   0      129.82      105.95     10.15 o 
   4   9   0        3.45        9.64     10.30 o 
 -15   0   1       34.57       35.53      9.00 o 
 -13   0   1       54.61       58.34      7.33 o 
 -11   0   1       10.23       14.55      3.69 o 
  -9   0   1     1020.45     1068.47     34.67 o 
  -7   0   1      827.99      837.88     23.27 o 
  -5   0   1     1401.69     1655.35     52.55 o 
  -3   0   1     4877.58      914.66     76.79 o 
   3   0   1      982.70      965.98     34.67 o 
   5   0   1        1.30        2.03      1.01 o 
   7   0   1      854.23      986.88     21.02 o 
   9   0   1      206.69      239.65      7.94 o 
  11   0   1       57.15       70.86     10.55 o 
  13   0   1       24.03       34.15      9.81 o 
  15   0   1       35.03       39.56     13.88 o 
 -15   1   1       15.28       28.75      6.81 o 
 -14   1   1        0.00        7.88      7.78 o 
 -13   1   1        6.67       16.81      3.73 o 
 -12   1   1        1.92       -0.04      2.29 o 
 -11   1   1      418.32      348.91     10.14 o 
 -10   1   1       24.70       32.02      3.53 o 
  -9   1   1       23.58       21.12      2.18 o 
  -8   1   1      196.49      218.17      8.65 o 
  -7   1   1      918.10     1075.10     24.21 o 
  -6   1   1      142.19      224.69      6.89 o 
  -5   1   1     2142.25     2514.49     55.16 o 
  -4   1   1     1691.25     1810.42     55.19 o 
  -3   1   1     4226.93     4451.63     52.07 o 
  -2   1   1      283.87      302.89      3.62 o 
  -1   1   1     3233.10     3538.98     32.45 o 
   0   1   1       69.18       97.50      1.33 o 
   1   1   1     3495.55     3514.00     37.68 o 
   2   1   1       42.64       39.15      0.89 o 
   3   1   1      388.92      503.45     13.34 o 
   4   1   1        0.06        7.33      1.06 o 
   5   1   1     1176.05     1306.01     23.42 o 
   6   1   1      335.14      281.03      5.73 o 
   7   1   1      208.00      165.57      3.54 o 
   8   1   1       46.36       42.61      1.99 o 
   9   1   1       48.30       49.52      3.96 o 
  10   1   1       17.65       27.99      2.23 o 
  11   1   1       58.36       64.75      4.82 o 
  12   1   1       19.26       18.43      4.33 o 
  13   1   1        7.41       12.33      3.92 o 
  14   1   1        2.09        4.77      3.67 o 
  15   1   1        0.91       17.39     10.36 o 
 -15   2   1       29.78       30.34      6.04 o 
 -14   2   1        3.47        2.78      5.54 o 
 -13   2   1       19.93       12.83      3.46 o 
 -12   2   1       11.55       11.51      2.55 o 
 -11   2   1        9.80       18.86      3.14 o 
 -10   2   1       29.90       39.17      2.87 o 
  -9   2   1      901.75      758.51     15.26 o 
  -8   2   1       49.15       55.53      2.46 o 
  -7   2   1      238.07      275.53      5.78 o 
  -6   2   1      756.24      492.42      8.11 o 
  -5   2   1     1488.89     1920.75     29.04 o 
  -4   2   1      688.52      678.00      9.91 o 
  -3   2   1        1.06        1.76      0.75 o 
  -2   2   1    16079.61    17707.62    193.02 o 
  -1   2   1        0.33        1.32      0.43 o 
   0   2   1       28.37       35.40      1.86 o 
   1   2   1     1153.81     1174.48     14.55 o 
   2   2   1     6204.89     7498.76    174.35 o 
   3   2   1        1.60        4.09      1.68 o 
   4   2   1      348.10      336.41      5.26 o 
   5   2   1      158.74      109.24      2.69 o 
   6   2   1       17.27       23.01      2.60 o 
   7   2   1      358.72      291.29      7.44 o 
   8   2   1      154.36      196.84      6.07 o 
   9   2   1      194.86      180.12      5.84 o 
  10   2   1       12.87        8.88      1.93 o 
  11   2   1       31.88       33.89      3.16 o 
  12   2   1        0.74       -0.24      2.60 o 
  13   2   1       22.33       27.48      4.37 o 
  14   2   1       22.96        8.95      7.49 o 
 -14   3   1        2.78        2.62      4.17 o 
 -13   3   1       14.51       20.14      7.71 o 
 -12   3   1        3.80       12.31      3.27 o 
 -11   3   1      227.95      183.78      6.38 o 
 -10   3   1       32.53       33.68      2.76 o 
  -9   3   1        2.69        0.16      1.42 o 
  -8   3   1      731.31      795.33     17.76 o 
  -7   3   1     1090.47      942.56     16.89 o 
  -6   3   1      114.71      115.28      3.55 o 
  -5   3   1      168.75      268.20     10.13 o 
  -4   3   1     2650.29     2782.97     37.98 o 
  -3   3   1     2999.84     3142.20     40.40 o 
  -2   3   1      113.27      127.24      2.52 o 
  -1   3   1       45.42       54.75      2.35 o 
   0   3   1      590.93      629.98      8.50 o 
   1   3   1      526.57      516.30     12.02 o 
   2   3   1        0.40        0.22      0.89 o 
   3   3   1        0.39        9.01      1.76 o 
   4   3   1      520.92      836.55     18.43 o 
   5   3   1      155.51      195.23      4.77 o 
   6   3   1      320.55      329.70      6.96 o 
   7   3   1      266.04      234.33      5.94 o 
   8   3   1       53.74       62.06      3.14 o 
   9   3   1        7.18       13.07      2.59 o 
  10   3   1       33.64       36.55      3.24 o 
  11   3   1       58.07       56.69      5.45 o 
  12   3   1       89.82       71.66      5.77 o 
  13   3   1        0.37       -2.98      3.83 o 
  14   3   1        6.88       10.11      5.07 o 
 -13   4   1        1.03       -0.29      4.44 o 
 -12   4   1        0.39       -0.57      2.35 o 
 -11   4   1        6.87        9.67      2.51 o 
 -10   4   1       34.64       30.99      3.02 o 
  -9   4   1      623.70      563.38     14.14 o 
  -8   4   1       39.19       50.84      5.29 o 
  -7   4   1      225.43      245.35      6.29 o 
  -6   4   1      347.63      337.33      7.15 o 
  -5   4   1     1446.98     1684.01     27.64 o 
  -4   4   1      424.51      463.28      8.19 o 
  -3   4   1        8.34        0.86      1.42 o 
  -2   4   1     4815.99     5636.79     83.88 o 
  -1   4   1       37.20       56.99      2.07 o 
   0   4   1       13.50       21.16      2.66 o 
   1   4   1      864.87      860.83     18.01 o 
   2   4   1     2579.13     2870.20     50.11 o 
   3   4   1      290.02      254.25      7.85 o 
   4   4   1      118.87      148.02      4.52 o 
   5   4   1       36.86       24.17      2.07 o 
   6   4   1       12.86       12.41      2.15 o 
   7   4   1      168.61      188.29      5.73 o 
   8   4   1       74.09       79.12      3.70 o 
   9   4   1      105.18       98.60      4.33 o 
  10   4   1        0.51       -0.61      1.68 o 
  11   4   1        0.23       -1.95      2.45 o 
  12   4   1        0.40       -1.62      3.31 o 
  13   4   1       17.83       14.93     11.84 o 
 -13   5   1       11.84       11.86      5.06 o 
 -12   5   1        3.61        9.06      4.46 o 
 -11   5   1       30.35       32.26      4.36 o 
 -10   5   1        8.38       17.94      3.73 o 
  -9   5   1        5.03       -0.08      2.78 o 
  -8   5   1      269.19      275.68      7.78 o 
  -7   5   1      658.05      662.58     14.59 o 
  -6   5   1      214.55      215.09      5.83 o 
  -5   5   1      183.18      206.91      5.42 o 
  -4   5   1     1617.98     1831.57     32.76 o 
  -3   5   1      870.87      825.63     14.92 o 
  -2   5   1      365.42      429.85      8.67 o 
  -1   5   1      313.67      348.36     13.58 o 
   0   5   1      109.42       94.21      3.24 o 
   1   5   1      351.14      354.57     10.26 o 
   2   5   1        0.78        4.13      4.42 o 
   3   5   1      190.54      239.36      6.04 o 
   4   5   1        1.51        6.98      2.78 o 
   5   5   1      151.98      171.43      5.99 o 
   6   5   1       78.25       89.84      4.54 o 
   7   5   1       12.98       32.19      4.36 o 
   8   5   1       10.94       13.91      2.20 o 
   9   5   1        1.13       -1.96      2.18 o 
  10   5   1       22.49       17.42      5.33 o 
  11   5   1       46.79       32.52     14.23 o 
  12   5   1       68.06       73.65     14.06 o 
 -12   6   1       26.00       37.01     12.21 o 
 -11   6   1        6.35        3.33      6.80 o 
 -10   6   1       25.61       33.26      5.24 o 
  -9   6   1      161.56      127.88      7.82 o 
  -8   6   1      100.76       81.12      9.03 o 
  -7   6   1       75.77       65.28      5.50 o 
  -6   6   1        2.84        7.66      3.02 o 
  -5   6   1      398.86      444.65     12.55 o 
  -4   6   1      413.23      460.09     13.05 o 
  -3   6   1        1.53        2.05      1.77 o 
  -2   6   1     1570.90     1775.84     35.60 o 
  -1   6   1       13.94       18.88      2.29 o 
   0   6   1      113.79      103.54      7.40 o 
   1   6   1      324.86      325.00     10.87 o 
   2   6   1       40.31       45.58      3.04 o 
   3   6   1       52.24       52.26      3.17 o 
   4   6   1       27.99       42.90      2.92 o 
   5   6   1       18.17       13.88      3.14 o 
   6   6   1       41.21       37.07      3.17 o 
   7   6   1       14.13       19.03      5.34 o 
   8   6   1       23.74       34.35      4.56 o 
   9   6   1       16.56       17.20      3.78 o 
  10   6   1       10.15       17.65      5.58 o 
  11   6   1        0.15        3.16      5.06 o 
 -10   7   1        0.36        9.90      4.90 o 
  -9   7   1        2.05       10.33      5.07 o 
  -8   7   1       21.73       15.84      4.15 o 
  -7   7   1      190.64      173.24      9.72 o 
  -6   7   1      159.63      132.58     10.10 o 
  -5   7   1        7.99       13.39      2.96 o 
  -4   7   1      236.14      227.53      8.85 o 
  -3   7   1      137.09      132.85      6.75 o 
  -2   7   1      255.88      259.11      9.55 o 
  -1   7   1       30.69       37.57      4.13 o 
   0   7   1      128.56      117.87      7.27 o 
   1   7   1        8.65       18.81      3.14 o 
   2   7   1        0.94        2.04      2.93 o 
   3   7   1       35.31       42.00      3.76 o 
   4   7   1      101.66      109.69      5.67 o 
   5   7   1        0.22        0.49      3.68 o 
   6   7   1        0.73        2.79      2.68 o 
   7   7   1       14.46       11.46      3.89 o 
   8   7   1        7.09        9.58      3.87 o 
   9   7   1        0.91        0.65      3.96 o 
  10   7   1       15.98       19.61     11.84 o 
  -8   8   1       48.79       32.40     10.42 o 
  -7   8   1        0.20        2.22      3.75 o 
  -6   8   1        0.01       -2.31      3.57 o 
  -5   8   1       82.24       78.41      6.79 o 
  -4   8   1      105.39       97.47      7.59 o 
  -3   8   1        5.17        6.74      3.13 o 
  -2   8   1       34.98       40.00      5.14 o 
  -1   8   1        6.41        5.27      3.34 o 
   0   8   1       49.12       48.03      5.59 o 
   1   8   1       41.35       50.03      5.63 o 
   2   8   1       66.55       70.71      6.06 o 
   3   8   1        0.21        8.45      3.66 o 
   4   8   1        1.79        1.86      3.12 o 
   5   8   1       33.77       36.18      6.30 o 
   6   8   1        0.67       13.71      5.23 o 
   7   8   1        0.01        3.68      4.88 o 
  -4   9   1        0.02       15.25     12.49 o 
  -3   9   1        7.32        8.46      4.96 o 
  -2   9   1      112.08      111.66     11.18 o 
  -1   9   1       41.02       50.38      8.25 o 
   0   9   1       13.20        7.65      3.87 o 
   1   9   1        0.13       10.16      7.29 o 
   2   9   1        1.84        2.90      5.02 o 
   3   9   1       16.55       13.63      5.65 o 
   4   9   1       34.59       43.86     10.16 o 
 -14   0   2       37.09       41.16      7.64 o 
 -12   0   2       48.96       62.34      6.38 o 
 -10   0   2      203.99      224.78      8.77 o 
  -8   0   2      791.45      741.20     21.91 o 
  -6   0   2      562.90      511.71     10.56 o 
  -4   0   2     3216.51     3545.93     71.83 o 
  -2   0   2     2306.12     2459.19     68.38 o 
   2   0   2      224.97      318.16     15.91 o 
   4   0   2     3489.18     3614.34     59.09 o 
   6   0   2      284.79      293.75      6.33 o 
   8   0   2      109.43      128.82     10.28 o 
  10   0   2       31.42       56.72      6.26 o 
  12   0   2       95.15      102.38      8.76 o 
  14   0   2        1.34        6.66      5.50 o 
 -15   1   2        1.03        1.01      4.11 o 
 -14   1   2        7.19        3.91      3.30 o 
 -13   1   2        4.84        6.05      2.50 o 
 -12   1   2       64.92       56.39      3.79 o 
 -11   1   2        5.30        3.58      2.02 o 
 -10   1   2     1109.63     1255.19     25.03 o 
  -9   1   2        0.36       12.84      1.50 o 
  -8   1   2        3.78        9.18      1.41 o 
  -7   1   2       23.87       12.21      1.09 o 
  -6   1   2     1990.32     2465.17     33.77 o 
  -5   1   2      335.00      221.06      3.40 o 
  -4   1   2      179.97      134.02      4.97 o 
  -3   1   2       12.84       16.73      1.20 o 
  -2   1   2    13292.40    14110.57    117.81 o 
  -1   1   2      222.16      197.95      3.06 o 
   0   1   2     1582.66     1953.46     25.41 o 
   1   1   2        9.11       17.09      0.75 o 
   2   1   2     2739.87     2637.80     28.30 o 
   3   1   2     1297.29     1220.55     13.60 o 
   4   1   2       18.61       16.56      0.79 o 
   5   1   2       29.54       30.14      1.52 o 
   6   1   2     2917.25     3235.50     44.32 o 
   7   1   2       18.48       33.76      1.49 o 
   8   1   2      559.74      581.18     10.54 o 
   9   1   2        1.87        0.39      1.48 o 
  10   1   2      535.57      526.09     16.08 o 
  11   1   2        1.72       -1.49      2.51 o 
  12   1   2        1.51       -0.12      2.46 o 
  13   1   2        0.09        2.18      3.18 o 
  14   1   2        2.33        6.25      4.49 o 
 -15   2   2       18.46       17.21     10.42 o 
 -14   2   2       50.66       56.31      7.33 o 
 -13   2   2        0.11        5.81      4.22 o 
 -12   2   2       22.74       13.78      2.40 o 
 -11   2   2       15.29       14.52      2.93 o 
 -10   2   2       99.38      116.22      4.56 o 
  -9   2   2       14.91       17.17      2.05 o 
  -8   2   2      647.75      746.95     13.57 o 
  -7   2   2      229.88      177.59      4.07 o 
  -6   2   2      185.61      160.12      3.73 o 
  -5   2   2        7.91        0.32      0.69 o 
  -4   2   2      384.49      331.65      4.31 o 
  -3   2   2      281.72      237.56      4.20 o 
  -2   2   2       49.31       19.27      1.69 o 
  -1   2   2      352.57      392.58      8.19 o 
   0   2   2     1606.55     2232.64     24.97 o 
   1   2   2      145.11      145.67      2.37 o 
   2   2   2       48.24       47.46      1.46 o 
   3   2   2       71.25       84.84      2.00 o 
   4   2   2      585.58      424.19     10.45 o 
   5   2   2      347.24      395.82      7.25 o 
   6   2   2      322.97      358.55      7.27 o 
   7   2   2       14.86       29.79      2.24 o 
   8   2   2       10.39       37.60      2.03 o 
   9   2   2       11.70        6.44      1.56 o 
  10   2   2       41.61       33.89      3.03 o 
  11   2   2        5.69        5.81      4.75 o 
  12   2   2       61.68       62.80      6.73 o 
  13   2   2       19.18       19.93      5.45 o 
  14   2   2        3.29        3.65      4.46 o 
 -14   3   2        0.13        6.51      7.47 o 
 -13   3   2       19.02       21.75      4.07 o 
 -12   3   2       31.27       29.44      3.24 o 
 -11   3   2       24.07       17.97      2.57 o 
 -10   3   2      310.68      287.43      7.87 o 
  -9   3   2       31.36       17.22      2.06 o 
  -8   3   2       14.29       13.98      1.82 o 
  -7   3   2       38.47       45.22      4.32 o 
  -6   3   2      126.37       70.94      2.28 o 
  -5   3   2      252.47      207.34      4.43 o 
  -4   3   2      167.57      144.07      2.77 o 
  -3   3   2      318.43      285.75      7.09 o 
  -2   3   2     6168.51     6869.16     80.60 o 
  -1   3   2      308.11      409.20      6.19 o 
   0   3   2       10.90       56.83      1.68 o 
   1   3   2      481.31      421.56      7.20 o 
   2   3   2      246.09      163.71      3.38 o 
   3   3   2      727.70      677.75     10.60 o 
   4   3   2       36.10       23.18      2.62 o 
   5   3   2        0.28        2.89      1.22 o 
   6   3   2      569.26      695.52     12.83 o 
   7   3   2        2.66        3.74      2.70 o 
   8   3   2      358.27      347.32      8.44 o 
   9   3   2        2.40        1.93      1.53 o 
  10   3   2      113.21      122.92      9.20 o 
  11   3   2       16.77       23.43      3.79 o 
  12   3   2       25.52       22.09      4.45 o 
  13   3   2        0.90        1.80      3.77 o 
  14   3   2        0.96       -0.59      4.43 o 
 -14   4   2       67.21       65.87     19.06 o 
 -13   4   2        1.07        2.12      4.89 o 
 -12   4   2        1.15        1.88      3.19 o 
 -11   4   2       22.69       28.41      3.40 o 
 -10   4   2        0.39       -1.46      1.88 o 
  -9   4   2       73.34       71.07      8.44 o 
  -8   4   2      360.35      415.60      9.25 o 
  -7   4   2       88.88       95.69      3.28 o 
  -6   4   2      358.94      416.84      7.97 o 
  -5   4   2      117.10      110.86      2.98 o 
  -4   4   2     2240.31     2240.28     32.93 o 
  -3   4   2       77.09       51.38      2.43 o 
  -2   4   2      241.49      229.91      4.28 o 
  -1   4   2       26.23       20.16      1.57 o 
   0   4   2      379.35      266.62      5.05 o 
   1   4   2        9.03        1.47      1.37 o 
   2   4   2       23.07        9.47      1.37 o 
   3   4   2       29.25       20.13      1.62 o 
   4   4   2      376.05      408.20      8.37 o 
   5   4   2      136.50      154.90      4.45 o 
   6   4   2      316.65      352.99      8.89 o 
   7   4   2       14.55       27.08      2.50 o 
   8   4   2       33.18       50.77      3.54 o 
   9   4   2        5.11        1.16      1.79 o 
  10   4   2       49.37       43.42      4.12 o 
  11   4   2        6.70        9.60      3.43 o 
  12   4   2       15.11       22.14      4.94 o 
  13   4   2       37.39       46.01     10.73 o 
 -13   5   2       21.07       27.35      7.43 o 
 -12   5   2       19.01       13.54      4.76 o 
 -11   5   2       17.36       26.32      4.25 o 
 -10   5   2        3.80        1.10      3.20 o 
  -9   5   2       19.93       17.01      5.82 o 
  -8   5   2       59.93       41.01      4.27 o 
  -7   5   2      112.71      103.90      4.86 o 
  -6   5   2      849.25      800.37     15.11 o 
  -5   5   2      139.46      158.12      5.03 o 
  -4   5   2      541.66      534.96     12.13 o 
  -3   5   2       43.44       83.79      2.85 o 
  -2   5   2      188.31      169.55      5.17 o 
  -1   5   2       30.25       33.69      2.40 o 
   0   5   2        9.30       13.22      2.84 o 
   1   5   2      394.06      372.71      9.10 o 
   2   5   2      857.66      891.24     16.91 o 
   3   5   2      322.93      336.32     10.01 o 
   4   5   2       14.19       16.64      2.68 o 
   5   5   2       62.73       73.43      3.37 o 
   6   5   2      186.40      167.54      5.93 o 
   7   5   2       24.22       28.90      4.34 o 
   8   5   2       99.63      109.60      4.86 o 
   9   5   2        3.42        9.33      3.42 o 
  10   5   2        1.07        0.39      2.48 o 
  11   5   2        4.89        7.65      5.10 o 
  12   5   2       30.81       34.51      7.72 o 
 -12   6   2        0.33        9.29      6.46 o 
 -11   6   2        0.26       -0.65      4.47 o 
 -10   6   2        2.43        8.22      3.99 o 
  -9   6   2       42.01       35.64      7.00 o 
  -8   6   2       71.94       99.05      7.20 o 
  -7   6   2       68.74       78.80      6.01 o 
  -6   6   2       82.18       85.50      6.22 o 
  -5   6   2       47.51       50.02      5.45 o 
  -4   6   2      972.94      919.48     22.36 o 
  -3   6   2       11.68       11.45      3.62 o 
  -2   6   2       63.02       86.66      4.72 o 
  -1   6   2      931.38      956.06     19.57 o 
   0   6   2      542.08      580.43     12.91 o 
   1   6   2       36.09       25.37      2.61 o 
   2   6   2        2.18        5.23      3.57 o 
   3   6   2      229.59      243.25      8.03 o 
   4   6   2       68.65       65.56      4.00 o 
   5   6   2       93.73      121.21      5.63 o 
   6   6   2       55.85       77.51      5.00 o 
   7   6   2       10.27       12.16      2.71 o 
   8   6   2       35.81       23.61      3.92 o 
   9   6   2       24.33       34.02      5.26 o 
  10   6   2        7.93        3.71      3.94 o 
  11   6   2        6.06       11.27      9.25 o 
 -10   7   2        4.81        9.04      4.29 o 
  -9   7   2        0.13        5.46      3.87 o 
  -8   7   2        4.71        1.85      3.34 o 
  -7   7   2      139.89      125.76      8.38 o 
  -6   7   2      480.82      467.95     18.28 o 
  -5   7   2       64.19       75.99      6.33 o 
  -4   7   2       60.46       68.48      7.03 o 
  -3   7   2       71.43       77.50      4.91 o 
  -2   7   2        0.48        3.19      2.68 o 
  -1   7   2        2.36        3.89      2.79 o 
   0   7   2        5.16        5.49      2.99 o 
   1   7   2      452.24      437.59     12.96 o 
   2   7   2      109.01      120.22      7.40 o 
   3   7   2       63.16       70.65      4.01 o 
   4   7   2        0.00        0.81      3.06 o 
   5   7   2       57.72       56.25      4.77 o 
   6   7   2        4.73        4.40      2.71 o 
   7   7   2       20.17       11.42      3.61 o 
   8   7   2        3.23        0.98      3.14 o 
   9   7   2        9.32       10.76      4.98 o 
  -8   8   2       21.06       19.31      5.38 o 
  -7   8   2       39.91       25.85      5.31 o 
  -6   8   2        7.83       13.56      5.89 o 
  -5   8   2      138.10      139.12      9.98 o 
  -4   8   2      198.78      179.14     10.23 o 
  -3   8   2        8.60       10.45      3.71 o 
  -2   8   2        7.35        6.64      3.02 o 
  -1   8   2      245.43      221.75      9.63 o 
   0   8   2      129.58      137.34      9.18 o 
   1   8   2        0.18        4.23      4.44 o 
   2   8   2        0.26        0.44      3.08 o 
   3   8   2       70.47       67.55      6.89 o 
   4   8   2        1.83        4.61      3.39 o 
   5   8   2       18.99       18.37      5.73 o 
   6   8   2        6.47        5.70      4.45 o 
   7   8   2        0.94       -0.99      4.40 o 
  -4   9   2       14.80       24.31      7.28 o 
  -3   9   2        3.50       -1.87      4.30 o 
  -2   9   2       11.92       21.50      5.94 o 
  -1   9   2        7.84        3.29      6.01 o 
   0   9   2        0.02       14.34     15.36 o 
   1   9   2       90.51       79.63      8.01 o 
   2   9   2       24.35       21.84      5.88 o 
   3   9   2       13.07        6.04      5.19 o 
   4   9   2        0.59        3.70      8.88 o 
 -15   0   3        8.48       20.72     10.73 o 
 -13   0   3      638.79      585.45     22.66 o 
 -11   0   3      463.25      506.56     17.17 o 
  -9   0   3       80.66       71.67      4.06 o 
  -7   0   3       28.54       72.72      2.87 o 
  -5   0   3      217.22      244.62      6.80 o 
  -3   0   3     1967.44     2279.75    122.36 o 
  -1   0   3     1020.01     1135.04     35.09 o 
   1   0   3    12093.36    13196.53    117.72 o 
   3   0   3     1394.16     1268.58     42.84 o 
   5   0   3     2918.79     3398.57    116.40 o 
   7   0   3      300.01      260.36     19.15 o 
   9   0   3       46.63       70.25     11.47 o 
  11   0   3      138.98      121.57      9.42 o 
  13   0   3       44.75       42.68      7.45 o 
 -15   1   3       32.77       26.61      5.68 o 
 -14   1   3        1.57        0.23      7.38 o 
 -13   1   3       87.86       91.46      4.59 o 
 -12   1   3       26.28       24.49      2.76 o 
 -11   1   3      834.36      823.85     18.71 o 
 -10   1   3        0.05       -1.33      1.33 o 
  -9   1   3     1016.86      913.31     16.74 o 
  -8   1   3       47.82       50.44      2.07 o 
  -7   1   3        0.08        2.78      1.19 o 
  -6   1   3       19.48       54.96      2.59 o 
  -5   1   3      366.59      297.18      4.53 o 
  -4   1   3     1322.94     1273.72     20.51 o 
  -3   1   3     6810.78     6828.74     42.94 o 
  -2   1   3      695.56      674.67      4.85 o 
  -1   1   3     3950.65     4789.24     30.67 o 
   0   1   3        2.73        2.62      0.53 o 
   1   1   3      869.40      817.91      8.96 o 
   2   1   3        2.31        8.11      1.12 o 
   3   1   3     4133.23     4626.61     48.08 o 
   4   1   3      722.58      567.33     12.91 o 
   5   1   3      115.37      143.64      4.10 o 
   6   1   3       85.43       63.00      1.69 o 
   7   1   3       52.27       67.57      1.77 o 
   8   1   3        6.54        5.13      1.38 o 
   9   1   3       86.31       99.48      5.25 o 
  10   1   3        1.69        5.14      4.33 o 
  11   1   3       12.45       27.85      5.05 o 
  12   1   3       18.99       15.43      3.95 o 
  13   1   3        7.08        4.24      3.49 o 
  14   1   3        0.23        4.08      4.20 o 
 -15   2   3        4.68        7.59      4.90 o 
 -14   2   3        3.48        8.05      4.12 o 
 -13   2   3      362.78      340.41     12.39 o 
 -12   2   3       26.63       27.62      3.20 o 
 -11   2   3      348.76      326.95      9.32 o 
 -10   2   3        4.35       18.41      4.18 o 
  -9   2   3       87.42       82.81      3.36 o 
  -8   2   3        0.41       -0.01      1.57 o 
  -7   2   3      369.61      330.96      6.70 o 
  -6   2   3      179.87      163.82      3.83 o 
  -5   2   3       31.04       36.85      1.21 o 
  -4   2   3       74.18       55.76      3.82 o 
  -3   2   3       37.58       41.74      1.04 o 
  -2   2   3     3730.73     4257.05     50.28 o 
  -1   2   3     1038.88     1100.49     11.86 o 
   0   2   3       54.72       52.84      1.20 o 
   1   2   3      795.71      816.92     12.33 o 
   2   2   3      343.85      319.21      7.22 o 
   3   2   3      488.65      589.51     18.82 o 
   4   2   3      189.83      154.35      3.54 o 
   5   2   3      378.81      459.66     10.20 o 
   6   2   3       38.28       21.95      1.48 o 
   7   2   3      276.33      202.11      4.46 o 
   8   2   3       12.71       27.47      2.15 o 
   9   2   3       24.78       24.73      3.04 o 
  10   2   3       37.91       24.84      3.51 o 
  11   2   3       90.96       92.13      6.59 o 
  12   2   3        0.48        9.55      3.61 o 
  13   2   3       39.51       37.77      5.22 o 
  14   2   3        0.65        2.78      5.43 o 
 -14   3   3        6.10        5.55      7.03 o 
 -13   3   3       22.74       12.78      6.32 o 
 -12   3   3       67.33       56.76      5.50 o 
 -11   3   3      312.25      338.20     12.10 o 
 -10   3   3       35.20       27.01      3.11 o 
  -9   3   3      946.14      815.79     25.17 o 
  -8   3   3      242.70      246.99      7.65 o 
  -7   3   3        9.73        3.79      1.09 o 
  -6   3   3       26.50       39.64      1.68 o 
  -5   3   3        2.36        2.71      1.37 o 
  -4   3   3     4110.60     4685.50     57.48 o 
  -3   3   3     2110.57     2076.85     33.51 o 
  -2   3   3        4.40       11.21      1.23 o 
  -1   3   3      135.31      138.34      3.21 o 
   0   3   3      387.46      373.16      5.50 o 
   1   3   3       27.37       17.72      1.41 o 
   2   3   3       30.79       58.99      2.20 o 
   3   3   3       92.75      131.63      3.56 o 
   4   3   3      373.91      371.23      6.86 o 
   5   3   3       67.16       37.14      2.05 o 
   6   3   3      166.71      156.55      4.33 o 
   7   3   3        3.26       10.75      2.92 o 
   8   3   3       91.59       74.40      3.67 o 
   9   3   3        0.73        4.52      2.55 o 
  10   3   3        3.20        6.56      3.12 o 
  11   3   3       18.53       11.06      3.94 o 
  12   3   3       58.81       49.28      5.36 o 
  13   3   3        3.03       -0.60      3.49 o 
 -14   4   3        0.04        0.74      6.66 o 
 -13   4   3       57.61       40.93      5.89 o 
 -12   4   3       56.58       49.51      5.07 o 
 -11   4   3      112.27       87.44      6.00 o 
 -10   4   3        9.58       21.25      3.09 o 
  -9   4   3       15.07        6.89      2.95 o 
  -8   4   3       21.03       26.63      2.70 o 
  -7   4   3      289.58      253.07      5.27 o 
  -6   4   3      305.29      340.43      6.16 o 
  -5   4   3      234.03      245.24      4.64 o 
  -4   4   3        0.69        3.93      1.12 o 
  -3   4   3      323.32      337.68     10.87 o 
  -2   4   3     1720.36     1945.61     51.43 o 
  -1   4   3      655.32      832.56     13.33 o 
   0   4   3       32.85       31.80      1.56 o 
   1   4   3      457.75      382.63      7.21 o 
   2   4   3      146.66      197.15      4.99 o 
   3   4   3       11.78       21.04      1.87 o 
   4   4   3       48.93       84.63      3.34 o 
   5   4   3       26.46       60.83      2.80 o 
   6   4   3        0.39        7.02      2.12 o 
   7   4   3      446.26      484.69     11.44 o 
   8   4   3       16.23       19.55      2.43 o 
   9   4   3        0.12        1.58      1.93 o 
  10   4   3       25.45       25.54      3.60 o 
  11   4   3       18.33       15.30      3.73 o 
  12   4   3        0.09        3.11      5.44 o 
  13   4   3       19.24       40.87     12.58 o 
 -13   5   3        2.38        2.18      4.13 o 
 -12   5   3       16.18       20.01      6.01 o 
 -11   5   3       42.09       31.64      5.02 o 
 -10   5   3       78.65       59.91      5.81 o 
  -9   5   3      292.81      265.58     11.21 o 
  -8   5   3       33.21       31.76      5.75 o 
  -7   5   3       18.08       22.96      3.42 o 
  -6   5   3        0.06        2.48      1.46 o 
  -5   5   3      110.01      103.25      3.82 o 
  -4   5   3     1355.34     1557.11     32.80 o 
  -3   5   3      726.03      689.07     15.58 o 
  -2   5   3      420.64      371.68      6.90 o 
  -1   5   3      507.10      516.73     15.21 o 
   0   5   3       64.36       66.62      2.69 o 
   1   5   3        0.01        9.40      2.83 o 
   2   5   3      110.06      118.25      4.52 o 
   3   5   3      159.28      168.07      5.17 o 
   4   5   3      427.29      466.29     10.68 o 
   5   5   3      219.35      241.79      7.68 o 
   6   5   3       30.85       38.19      2.94 o 
   7   5   3       20.65       11.27      2.29 o 
   8   5   3       26.01       23.88      2.73 o 
   9   5   3       56.13       49.86      4.29 o 
  10   5   3        7.31        9.56      2.93 o 
  11   5   3        8.16        7.91      4.41 o 
  12   5   3       19.43        4.91      5.36 o 
 -12   6   3       24.04       35.15     12.56 o 
 -11   6   3        9.20        5.55      5.13 o 
 -10   6   3        0.12       -3.31      3.31 o 
  -9   6   3       19.18       23.83      4.20 o 
  -8   6   3       15.96       15.69      4.27 o 
  -7   6   3       62.14       78.51      6.01 o 
  -6   6   3      290.16      314.99     14.76 o 
  -5   6   3       32.29       38.29      3.14 o 
  -4   6   3       88.35      116.23      5.25 o 
  -3   6   3      157.14      172.51      9.69 o 
  -2   6   3        3.99       11.21      2.29 o 
  -1   6   3      198.39      206.56      7.32 o 
   0   6   3      535.13      544.00     12.02 o 
   1   6   3      198.58      180.79      5.69 o 
   2   6   3      351.70      380.46     11.20 o 
   3   6   3       27.96       33.42      3.94 o 
   4   6   3        6.00        6.62      3.32 o 
   5   6   3        0.87        2.51      2.04 o 
   6   6   3       23.16       26.05      3.03 o 
   7   6   3      133.53      124.13      6.07 o 
   8   6   3       26.25       21.50      3.21 o 
   9   6   3        3.72       -2.17      3.34 o 
  10   6   3        8.10       10.92      4.99 o 
 -10   7   3       53.50       50.58      6.33 o 
  -9   7   3       24.31       31.17      5.31 o 
  -8   7   3       37.96       32.11      5.00 o 
  -7   7   3        7.69       10.46      3.88 o 
  -6   7   3        0.07        3.15      4.97 o 
  -5   7   3        8.58       12.77      7.05 o 
  -4   7   3      212.55      208.36      8.25 o 
  -3   7   3       63.62       66.48      4.52 o 
  -2   7   3      216.94      209.55      8.14 o 
  -1   7   3       21.36       28.09      3.44 o 
   0   7   3      100.17       98.26      7.53 o 
   1   7   3        1.59        1.26      3.64 o 
   2   7   3       76.29       75.69      5.24 o 
   3   7   3        8.43       13.59      3.28 o 
   4   7   3      117.12      114.93      6.47 o 
   5   7   3       19.35       28.99      3.89 o 
   6   7   3        3.37        5.34      3.12 o 
   7   7   3        2.21       -0.83      2.99 o 
   8   7   3        0.26        5.27      4.42 o 
   9   7   3       14.40       11.11      4.89 o 
  -8   8   3       24.84       19.86      5.87 o 
  -7   8   3        0.70        0.72      3.36 o 
  -6   8   3      237.61      211.26     12.03 o 
  -5   8   3        2.70        2.34      3.49 o 
  -4   8   3        2.89       -1.16      3.90 o 
  -3   8   3        0.42       -1.70      3.19 o 
  -2   8   3        3.46        6.23      2.79 o 
  -1   8   3       35.01       40.85      4.29 o 
   0   8   3      139.56      134.43      8.53 o 
   1   8   3       36.64       39.04      4.73 o 
   2   8   3       17.33        9.44      3.74 o 
   3   8   3       14.24       22.10      4.62 o 
   4   8   3        3.51       -3.66      3.66 o 
   5   8   3        0.26        0.19      4.19 o 
   6   8   3        8.49        3.11      4.23 o 
   7   8   3        9.12       13.04      6.90 o 
  -4   9   3       42.37       41.80      7.49 o 
  -3   9   3       17.68       32.18      7.19 o 
  -2   9   3       46.76       47.65     10.71 o 
  -1   9   3        3.15        8.28      5.55 o 
   0   9   3        6.59       14.32      5.65 o 
   1   9   3        0.27       -4.18      4.18 o 
   2   9   3        4.71        6.10      6.67 o 
   3   9   3       11.64       10.58      5.90 o 
 -14   0   4       43.68       41.74      6.79 o 
 -12   0   4      236.70      233.14     10.47 o 
 -10   0   4      428.36      453.01     14.12 o 
  -8   0   4     1065.49     1405.26     42.16 o 
  -6   0   4       25.72       36.21      2.74 o 
  -4   0   4     1592.21     1570.54     28.89 o 
  -2   0   4     8394.66     9418.75    170.34 o 
   0   0   4      570.16      607.12      8.57 o 
   2   0   4      703.51      817.21     15.73 o 
   4   0   4      253.47      489.26     13.86 o 
   6   0   4       98.17       49.82      4.16 o 
   8   0   4     1432.70     1500.61     53.38 o 
  10   0   4        0.57       12.27      8.14 o 
  12   0   4       65.04       61.18      7.84 o 
  14   0   4       39.73       43.67     15.54 o 
 -15   1   4        0.96       -2.49      3.46 o 
 -14   1   4        0.45        7.33      3.44 o 
 -13   1   4        5.51        6.96      2.15 o 
 -12   1   4      118.19      117.61      6.91 o 
 -11   1   4        1.00        7.14      4.62 o 
 -10   1   4       68.87       65.90      2.89 o 
  -9   1   4       14.17       37.29      3.57 o 
  -8   1   4      493.72      486.74     10.52 o 
  -7   1   4       36.18       37.29      1.54 o 
  -6   1   4     1726.26     1982.30     28.25 o 
  -5   1   4      509.67      340.99      6.62 o 
  -4   1   4      380.82      309.38      9.44 o 
  -3   1   4      148.23      153.25      3.02 o 
  -2   1   4     2895.48     2783.50     24.55 o 
  -1   1   4       60.41       59.86      2.05 o 
   0   1   4     2757.57     2969.44    107.50 o 
   1   1   4      939.51      920.71     10.84 o 
   2   1   4      840.72      679.59      7.32 o 
   3   1   4        4.99        9.34      0.59 o 
   4   1   4      236.18      146.63      3.03 o 
   5   1   4       29.78       59.38      1.92 o 
   6   1   4      184.24      158.92      4.94 o 
   7   1   4        3.15        2.53      1.12 o 
   8   1   4       34.46       42.65      4.75 o 
   9   1   4        5.35        1.54      2.66 o 
  10   1   4      146.57      145.97      8.71 o 
  11   1   4       71.34       85.33      6.33 o 
  12   1   4       20.83       28.11      4.81 o 
  13   1   4        3.23       13.95      6.86 o 
  14   1   4       80.82       93.28     14.00 o 
 -15   2   4       73.47       64.23      9.94 o 
 -14   2   4       20.95        9.59      3.78 o 
 -13   2   4        6.30        4.25      2.47 o 
 -12   2   4      115.44      127.44      6.14 o 
 -11   2   4        6.12        4.43      2.04 o 
 -10   2   4      341.81      337.98     11.49 o 
  -9   2   4        0.25        0.79      1.49 o 
  -8   2   4      793.90     1003.82     36.21 o 
  -7   2   4      336.36      305.75     13.02 o 
  -6   2   4      298.38      326.89      5.24 o 
  -5   2   4      550.96      654.42     10.94 o 
  -4   2   4     1364.35     1151.55     17.53 o 
  -3   2   4        1.13        2.33      0.98 o 
  -2   2   4      511.45      365.40      4.87 o 
  -1   2   4       75.57       42.47      1.28 o 
   0   2   4       82.95      111.72      2.40 o 
   1   2   4      194.40      304.67      7.14 o 
   2   2   4       29.37       68.91      2.01 o 
   3   2   4      414.07      307.76      5.48 o 
   4   2   4      484.21      612.21     10.17 o 
   5   2   4        0.09        0.34      1.16 o 
   6   2   4       17.14       15.34      1.28 o 
   7   2   4        4.70       11.64      2.90 o 
   8   2   4      710.49      707.04     15.80 o 
   9   2   4       58.12       65.80      4.70 o 
  10   2   4        5.08        3.06      2.94 o 
  11   2   4        7.02       10.18      3.47 o 
  12   2   4       40.59       54.44      6.69 o 
  13   2   4       20.91       27.73      8.60 o 
 -15   3   4        1.04        0.09      4.31 o 
 -14   3   4        8.46        2.49      4.89 o 
 -13   3   4       49.61       50.98      4.60 o 
 -12   3   4       77.35       60.28      4.98 o 
 -11   3   4        0.99        0.89      2.09 o 
 -10   3   4        7.49        2.57      3.63 o 
  -9   3   4        1.43        6.09      2.86 o 
  -8   3   4      245.50      289.92      7.51 o 
  -7   3   4       95.10      117.75      3.30 o 
  -6   3   4      840.83      793.73     19.03 o 
  -5   3   4      241.78      208.49      5.94 o 
  -4   3   4        1.60       -0.13      0.57 o 
  -3   3   4     1142.17      991.04     16.51 o 
  -2   3   4     1865.34     1815.62     27.14 o 
  -1   3   4       14.53       18.87      1.13 o 
   0   3   4        8.40       28.95      1.25 o 
   1   3   4       19.15       22.99      1.79 o 
   2   3   4        0.08       47.52      2.75 o 
   3   3   4        0.29       15.58      2.29 o 
   4   3   4        0.93        4.55      1.88 o 
   5   3   4        0.35        1.36      1.33 o 
   6   3   4      173.01      178.02      8.93 o 
   7   3   4       81.59       68.11      4.29 o 
   8   3   4      190.99      149.01      5.82 o 
   9   3   4        1.24       -0.91      2.13 o 
  10   3   4       28.69       32.39      4.14 o 
  11   3   4      236.81      232.27     11.63 o 
  12   3   4        1.78        2.24      3.28 o 
  13   3   4       14.63       25.79      7.47 o 
 -14   4   4        0.31        3.46      5.21 o 
 -13   4   4       15.52        8.37      4.82 o 
 -12   4   4        5.23       11.22      3.51 o 
 -11   4   4        3.76        6.11      3.15 o 
 -10   4   4      114.13       89.95      4.78 o 
  -9   4   4        2.33       -0.32      1.68 o 
  -8   4   4      395.48      426.12     10.45 o 
  -7   4   4       69.68       82.10      3.60 o 
  -6   4   4       10.64        5.51      2.17 o 
  -5   4   4      265.42      281.46      6.20 o 
  -4   4   4      313.60      329.38      6.97 o 
  -3   4   4        0.31        0.75      0.92 o 
  -2   4   4      297.77      238.01      5.67 o 
  -1   4   4      210.88      161.12      3.68 o 
   0   4   4      239.53      267.95      5.03 o 
   1   4   4      348.86      566.98     12.88 o 
   2   4   4        1.59        3.28      1.30 o 
   3   4   4      113.85       97.28      4.42 o 
   4   4   4       37.83       35.42      2.32 o 
   5   4   4        1.70        0.64      1.56 o 
   6   4   4       95.17       96.73      4.14 o 
   7   4   4       12.44       14.57      2.30 o 
   8   4   4      214.57      221.85      7.96 o 
   9   4   4       39.99       42.91      3.78 o 
  10   4   4       11.11       10.42      5.63 o 
  11   4   4       30.62       42.76      5.26 o 
  12   4   4        8.22       13.97      5.56 o 
 -13   5   4       72.06       69.93      9.00 o 
 -12   5   4       21.33       26.14      5.10 o 
 -11   5   4       42.27       34.98      4.76 o 
 -10   5   4       70.14       69.10      7.10 o 
  -9   5   4        3.76        3.15      2.59 o 
  -8   5   4       22.02       34.52      6.65 o 
  -7   5   4        1.17        4.13      2.54 o 
  -6   5   4       24.90       36.96      3.94 o 
  -5   5   4      208.29      238.61      6.62 o 
  -4   5   4      187.60      192.29      6.05 o 
  -3   5   4       19.14        5.95      2.15 o 
  -2   5   4      444.91      460.32     11.13 o 
  -1   5   4      259.15      290.73      6.81 o 
   0   5   4       31.78       46.13      2.29 o 
   1   5   4      312.63      259.39      6.43 o 
   2   5   4       28.18        5.22      2.67 o 
   3   5   4       13.89       27.27      3.69 o 
   4   5   4       43.19       42.32      2.94 o 
   5   5   4      104.36      102.33      4.65 o 
   6   5   4      242.47      236.63      7.09 o 
   7   5   4       22.85       20.94      2.73 o 
   8   5   4      155.05      160.31      6.94 o 
   9   5   4        5.26        0.48      2.40 o 
  10   5   4        0.08        1.75      3.10 o 
  11   5   4      120.79      120.79     10.49 o 
 -12   6   4        0.40        2.38      4.72 o 
 -11   6   4       20.06       14.73      4.65 o 
 -10   6   4       31.73       31.67      5.02 o 
  -9   6   4       18.45       21.15      4.46 o 
  -8   6   4       17.48       26.42      4.21 o 
  -7   6   4       19.17       25.88      3.91 o 
  -6   6   4        0.10        5.72      3.19 o 
  -5   6   4       10.06        8.61      3.05 o 
  -4   6   4        0.28       -1.95      2.06 o 
  -3   6   4      115.59      106.55      4.93 o 
  -2   6   4      101.04      110.03      4.96 o 
  -1   6   4      106.47      101.28      6.78 o 
   0   6   4      140.44      165.44      5.28 o 
   1   6   4      419.80      457.83     10.91 o 
   2   6   4        1.68        6.53      3.75 o 
   3   6   4      254.18      283.00      7.97 o 
   4   6   4       52.12       51.65      3.67 o 
   5   6   4        3.84       16.53      3.29 o 
   6   6   4       35.12       42.66      3.45 o 
   7   6   4       32.99       32.00      3.43 o 
   8   6   4        4.01        3.35      3.17 o 
   9   6   4       18.36       11.00      4.65 o 
  10   6   4        1.25       -6.66      9.25 o 
 -10   7   4       19.58       31.67      5.90 o 
  -9   7   4       13.77       23.82      5.27 o 
  -8   7   4       15.51       25.14      5.04 o 
  -7   7   4        3.74        2.35      3.18 o 
  -6   7   4       80.81       64.17      5.86 o 
  -5   7   4       52.66       54.88      6.17 o 
  -4   7   4       16.43       18.77      4.09 o 
  -3   7   4        9.44       13.32      2.84 o 
  -2   7   4      126.28      118.14      6.32 o 
  -1   7   4      162.82      144.82      6.27 o 
   0   7   4        1.34        2.18      2.40 o 
   1   7   4       67.43       63.03      4.52 o 
   2   7   4       11.62       19.37      3.40 o 
   3   7   4       19.86       20.13      3.50 o 
   4   7   4        2.42        8.90      4.86 o 
   5   7   4       81.85       71.65      4.83 o 
   6   7   4       14.00       13.77      3.45 o 
   7   7   4        0.34       -2.77      3.13 o 
   8   7   4       38.46       30.72      5.88 o 
   9   7   4       21.79       10.31      6.15 o 
  -8   8   4        7.23        6.44      4.22 o 
  -7   8   4        0.11        2.13      3.69 o 
  -6   8   4        1.26        5.36      4.10 o 
  -5   8   4        0.10       -2.38      3.69 o 
  -4   8   4        2.81        1.76      5.02 o 
  -3   8   4       22.01       22.33      4.69 o 
  -2   8   4       37.15       42.98      5.70 o 
  -1   8   4        3.98       12.93      5.03 o 
   0   8   4       60.20       55.96      4.81 o 
   1   8   4      108.18      116.60      7.75 o 
   2   8   4        0.74        0.12      2.66 o 
   3   8   4        3.51        7.91      4.07 o 
   4   8   4        5.35        8.84      8.80 o 
   5   8   4        7.10        3.32      4.18 o 
   6   8   4        9.24       15.19     12.21 o 
  -4   9   4       15.70       16.28      6.10 o 
  -3   9   4        0.79        5.01      6.67 o 
  -2   9   4       20.19       13.27      6.61 o 
  -1   9   4       26.64       35.94     15.17 o 
   0   9   4       17.44       27.40      8.38 o 
   1   9   4        0.06       -3.89      4.97 o 
   2   9   4        0.38       -1.27      3.38 o 
 -15   0   5        3.05        7.40      7.03 o 
 -13   0   5        0.02        2.96      5.37 o 
 -11   0   5       23.03       10.65      2.45 o 
  -9   0   5       34.65       28.35      3.64 o 
  -7   0   5     1011.32     1051.80     29.17 o 
  -5   0   5     1056.07     1164.89     20.72 o 
  -3   0   5      124.70      248.68     14.99 o 
  -1   0   5    10533.05    10881.23    167.99 o 
   1   0   5     7588.01     8374.37    123.82 o 
   3   0   5     4757.71     5413.71    138.91 o 
   5   0   5      844.55      774.23     23.80 o 
   7   0   5     2547.55     2414.94     81.25 o 
   9   0   5      158.85      179.18     12.00 o 
  11   0   5      175.52      184.28     13.98 o 
  13   0   5       24.30       33.47      7.16 o 
 -15   1   5        0.99       10.41      3.48 o 
 -14   1   5        0.47       -0.16      2.17 o 
 -13   1   5       29.20       37.56      3.28 o 
 -12   1   5        1.90        6.52      3.29 o 
 -11   1   5      103.68      110.39      4.43 o 
 -10   1   5       13.99       14.56      1.87 o 
  -9   1   5      297.23      300.61      9.71 o 
  -8   1   5      155.96      185.29      4.49 o 
  -7   1   5      147.91      165.60      3.33 o 
  -6   1   5       15.91        6.86      1.50 o 
  -5   1   5      852.96     1166.90     21.00 o 
  -4   1   5      334.11      177.79      2.21 o 
  -3   1   5     2070.92     2217.11     20.59 o 
  -2   1   5      543.98      578.86      6.36 o 
  -1   1   5     4041.36     4706.34     57.20 o 
   0   1   5        0.94        1.79      0.61 o 
   1   1   5      290.95      385.97     10.03 o 
   2   1   5        0.16        1.28      0.69 o 
   3   1   5      705.96      675.63     14.22 o 
   4   1   5      359.64      210.73      4.13 o 
   5   1   5      598.72      602.39     35.78 o 
   6   1   5       67.22       52.90      2.52 o 
   7   1   5        5.76        8.10      2.47 o 
   8   1   5       73.06      121.70      6.25 o 
   9   1   5     1957.62     2065.88     93.53 o 
  10   1   5       23.00       30.08      6.57 o 
  11   1   5       37.12       67.03      8.24 o 
  12   1   5        1.79       -1.22      4.31 o 
  13   1   5        1.23       10.02      6.79 o 
 -15   2   5        3.45        5.64      5.06 o 
 -14   2   5       30.72       30.30      3.96 o 
 -13   2   5        0.87        5.13      2.62 o 
 -12   2   5        0.02        5.18      2.32 o 
 -11   2   5        5.99       15.61      3.28 o 
 -10   2   5       94.33       94.95      3.82 o 
  -9   2   5       99.55       72.69      3.08 o 
  -8   2   5       70.78       72.67      3.60 o 
  -7   2   5      861.48      887.20     16.08 o 
  -6   2   5      461.83      381.45      7.35 o 
  -5   2   5      865.98     1203.03     26.65 o 
  -4   2   5       31.66       34.01      1.55 o 
  -3   2   5      818.76      888.83     10.59 o 
  -2   2   5       19.16       33.16      2.16 o 
  -1   2   5     2793.87     2957.84     32.91 o 
   0   2   5        4.18        2.68      1.08 o 
   1   2   5      302.66      282.45      4.37 o 
   2   2   5       14.07       35.13      1.34 o 
   3   2   5      559.33      694.67     11.28 o 
   4   2   5       77.71       73.56      2.01 o 
   5   2   5      120.46       73.30      2.14 o 
   6   2   5     1104.74     1062.65     20.98 o 
   7   2   5     1513.98     1454.13     29.95 o 
   8   2   5        0.10        1.45      2.20 o 
   9   2   5      113.35      117.13      6.84 o 
  10   2   5       12.80        9.90      3.42 o 
  11   2   5      126.34      105.76      7.07 o 
  12   2   5       39.73       41.13      5.82 o 
  13   2   5       22.85       29.73      5.59 o 
 -15   3   5        0.80       -1.03      8.14 o 
 -14   3   5        0.19       -4.01      4.01 o 
 -13   3   5        1.38        5.10      2.43 o 
 -12   3   5       22.30       31.32      3.48 o 
 -11   3   5       51.26       53.94      4.63 o 
 -10   3   5       68.83       69.85      5.22 o 
  -9   3   5      139.83      127.90      4.95 o 
  -8   3   5      270.57      271.27      7.35 o 
  -7   3   5      104.38       89.10      3.13 o 
  -6   3   5       87.93      120.50      4.68 o 
  -5   3   5      897.76      913.06     35.35 o 
  -4   3   5      129.59       51.74      1.49 o 
  -3   3   5      207.95      238.42      5.49 o 
  -2   3   5        0.17        8.98      2.51 o 
  -1   3   5      207.37      330.82      7.06 o 
   0   3   5       84.15       70.89      2.90 o 
   1   3   5        0.09        4.96      1.98 o 
   2   3   5      121.07      118.98      2.96 o 
   3   3   5       28.34       21.77      2.82 o 
   4   3   5      316.76      296.62      6.12 o 
   5   3   5        2.47        4.63      2.07 o 
   6   3   5      106.85      113.58      5.19 o 
   7   3   5        9.82       21.13      2.49 o 
   8   3   5      130.36      135.60      5.72 o 
   9   3   5      733.01      650.19     21.22 o 
  10   3   5       94.04       98.26      7.06 o 
  11   3   5        7.36        1.17      3.53 o 
  12   3   5       10.80       16.74      4.78 o 
  13   3   5        5.47        1.46      4.28 o 
 -14   4   5       50.87       43.23      8.01 o 
 -13   4   5        5.10        1.15      3.09 o 
 -12   4   5        3.63        3.67      2.95 o 
 -11   4   5        0.78       -1.96      2.91 o 
 -10   4   5       42.17       40.87      4.26 o 
  -9   4   5       31.95       20.27      3.69 o 
  -8   4   5      163.24      159.64      6.84 o 
  -7   4   5      287.41      314.31     16.83 o 
  -6   4   5      168.21      176.27      6.99 o 
  -5   4   5        7.72       14.01      2.63 o 
  -4   4   5       43.93       71.22      5.13 o 
  -3   4   5      557.87      573.92     10.76 o 
  -2   4   5        5.19        4.67      2.17 o 
  -1   4   5     1142.71      991.77     14.36 o 
   0   4   5       15.31       24.84      2.27 o 
   1   4   5       20.41       11.82      1.38 o 
   2   4   5       55.25       49.17      2.32 o 
   3   4   5       30.74       28.62      2.33 o 
   4   4   5       55.49       49.93      2.83 o 
   5   4   5       86.60       98.94      4.21 o 
   6   4   5      903.20      900.63     19.07 o 
   7   4   5      463.85      479.94     12.66 o 
   8   4   5        0.78        6.33      2.81 o 
   9   4   5        3.89        6.01      2.54 o 
  10   4   5       33.49       48.17      5.35 o 
  11   4   5       51.04       35.77      5.07 o 
  12   4   5       56.54       57.95     10.78 o 
 -13   5   5        0.14        0.05      3.86 o 
 -12   5   5       18.45       17.65      4.28 o 
 -11   5   5       18.52       24.32      4.32 o 
 -10   5   5       71.02       63.38      7.59 o 
  -9   5   5       22.55       32.68      4.84 o 
  -8   5   5       82.63       82.93      7.48 o 
  -7   5   5        4.23        4.28      2.64 o 
  -6   5   5       36.56       44.74      4.02 o 
  -5   5   5       88.72      111.19      7.95 o 
  -4   5   5       50.74       48.59      3.70 o 
  -3   5   5      186.61      185.03      5.55 o 
  -2   5   5      148.61      110.96      4.47 o 
  -1   5   5       86.68      103.60      5.22 o 
   0   5   5       15.34       24.64      1.85 o 
   1   5   5       60.57       65.66      2.93 o 
   2   5   5      306.94      347.80     10.04 o 
   3   5   5      206.59      221.31      7.42 o 
   4   5   5      340.98      411.55     10.21 o 
   5   5   5      110.86      105.46      4.65 o 
   6   5   5       83.76       87.61      4.49 o 
   7   5   5        0.50        0.92      1.86 o 
   8   5   5       54.01       59.30      6.50 o 
   9   5   5       75.71       66.98      5.40 o 
  10   5   5       60.58       67.15      7.58 o 
  11   5   5        0.01       -0.91      3.91 o 
 -12   6   5       12.79       10.08      4.54 o 
 -11   6   5        1.61        5.04      3.66 o 
 -10   6   5        4.79       12.32      5.93 o 
  -9   6   5       14.56       26.45      4.09 o 
  -8   6   5       61.77       60.40      5.49 o 
  -7   6   5       26.62       32.94      4.28 o 
  -6   6   5       27.40       34.28      5.04 o 
  -5   6   5       14.50       11.53      3.72 o 
  -4   6   5        0.22        3.37      1.74 o 
  -3   6   5       32.08       33.83      3.90 o 
  -2   6   5       21.31       22.42      2.69 o 
  -1   6   5      144.25      126.94      9.99 o 
   0   6   5      694.92      710.22     18.75 o 
   1   6   5        1.58        8.06      4.25 o 
   2   6   5        4.78       12.54      3.99 o 
   3   6   5       23.10       23.00      4.45 o 
   4   6   5      166.91      152.75      5.83 o 
   5   6   5        1.59       13.88      4.44 o 
   6   6   5      426.01      418.54     13.63 o 
   7   6   5       24.37       28.44      3.34 o 
   8   6   5        0.02        0.75      2.53 o 
   9   6   5        1.72        6.25      6.29 o 
  10   6   5        9.84        8.44      5.59 o 
 -10   7   5       43.28       39.79      5.71 o 
  -9   7   5        9.69       11.78      4.38 o 
  -8   7   5        0.09       -0.25      2.99 o 
  -7   7   5       27.73       33.23      4.90 o 
  -6   7   5       25.98       44.83      7.10 o 
  -5   7   5        0.47        5.29      3.44 o 
  -4   7   5       43.87       46.40      5.24 o 
  -3   7   5       10.49       19.25      3.01 o 
  -2   7   5       12.14       17.64      3.00 o 
  -1   7   5       63.07       48.59      4.14 o 
   0   7   5        7.27       10.18      3.10 o 
   1   7   5       19.51       30.24      4.04 o 
   2   7   5      358.38      355.80     12.59 o 
   3   7   5        0.53        1.99      2.68 o 
   4   7   5      161.16      169.33      6.98 o 
   5   7   5       26.41       28.95      3.57 o 
   6   7   5        7.20        6.95      3.41 o 
   7   7   5        7.79       12.57      3.89 o 
   8   7   5        7.65        7.93      3.97 o 
  -8   8   5       35.95       46.44      6.79 o 
  -7   8   5       14.59       20.68      5.28 o 
  -6   8   5        1.72        3.82      3.86 o 
  -5   8   5       31.98       27.93      5.33 o 
  -4   8   5       69.93       72.62      7.26 o 
  -3   8   5        3.81       17.76      6.78 o 
  -2   8   5       42.47       40.84      5.42 o 
  -1   8   5        0.81        2.94      2.65 o 
   0   8   5       86.30       88.59      6.28 o 
   1   8   5        6.84        4.47      3.40 o 
   2   8   5        2.46       -2.92      3.35 o 
   3   8   5        0.42        4.66      3.45 o 
   4   8   5       13.06       38.75     15.25 o 
   5   8   5       10.70        4.98      3.56 o 
   6   8   5       68.09       53.31      9.48 o 
  -4   9   5       59.32       40.71     17.02 o 
  -3   9   5       13.91       22.67      6.75 o 
  -2   9   5       24.59       22.86      6.54 o 
  -1   9   5        5.41       12.95      5.94 o 
   0   9   5        7.22        7.59      5.47 o 
   1   9   5        8.01        5.37      6.50 o 
   2   9   5       63.26       59.21     15.91 o 
 -14   0   6        7.26        0.06      2.34 o 
 -12   0   6       37.44       41.28      3.86 o 
 -10   0   6      291.33       58.11     29.24 o 
  -8   0   6        0.61        4.29      1.52 o 
  -6   0   6       55.99       65.03      2.49 o 
  -4   0   6       26.83       56.26      3.06 o 
  -2   0   6     5619.90     5128.23    605.87 o 
   0   0   6      229.32      314.81      6.19 o 
   2   0   6     5052.37     5712.28    303.94 o 
   4   0   6      833.28     1067.36     31.73 o 
   6   0   6      178.80      169.92     12.03 o 
   8   0   6        0.64       -3.97      4.17 o 
  10   0   6      242.03      264.11     16.20 o 
  12   0   6       72.41       68.43     22.94 o 
 -15   1   6        4.90        1.36      4.31 o 
 -14   1   6       37.24       33.34      3.92 o 
 -13   1   6        0.15        1.28      2.42 o 
 -12   1   6       36.11       36.20      2.74 o 
 -11   1   6        4.19        9.91      3.06 o 
 -10   1   6       47.12       58.20      2.72 o 
  -9   1   6        0.47        2.47      1.25 o 
  -8   1   6      164.39      179.11      4.70 o 
  -7   1   6      189.99      154.13      4.64 o 
  -6   1   6      181.17      215.18      4.28 o 
  -5   1   6      385.95      308.71      7.63 o 
  -4   1   6      537.98      670.97     10.82 o 
  -3   1   6       56.07       60.72      1.43 o 
  -2   1   6     1398.75     1449.18     16.79 o 
  -1   1   6        0.90        6.60      0.86 o 
   0   1   6     1716.62     1783.52     29.52 o 
   1   1   6      169.51      161.50      3.07 o 
   2   1   6     2158.34     2528.47     32.27 o 
   3   1   6        6.39        4.34      1.60 o 
   4   1   6     3030.75     2961.96     76.85 o 
   5   1   6       49.35       53.42      2.36 o 
   6   1   6        8.29        7.57      2.19 o 
   7   1   6      151.64      173.82      7.24 o 
   8   1   6      550.78      528.53     17.11 o 
   9   1   6        7.51       15.95      5.77 o 
  10   1   6       43.76       35.27      4.37 o 
  11   1   6        0.42       -0.81      4.54 o 
  12   1   6       37.26       44.23      5.37 o 
  13   1   6        0.18        5.41      4.59 o 
 -15   2   6        6.52        8.45      5.06 o 
 -14   2   6        4.75        4.28      3.12 o 
 -13   2   6       16.14       20.28      3.04 o 
 -12   2   6       49.28       55.24      4.01 o 
 -11   2   6        1.29        1.92      1.94 o 
 -10   2   6      187.40      196.82      6.75 o 
  -9   2   6      153.28      147.20      8.55 o 
  -8   2   6        0.85        0.35      1.10 o 
  -7   2   6        6.97       22.70      2.29 o 
  -6   2   6      289.00      296.04      6.20 o 
  -5   2   6      136.89      103.10      2.58 o 
  -4   2   6       86.18      166.80      4.16 o 
  -3   2   6       54.15       43.13      1.63 o 
  -2   2   6      647.39      734.90     11.53 o 
  -1   2   6        4.21       16.75      1.60 o 
   0   2   6       24.31        9.54      1.08 o 
   1   2   6     1065.15     1209.68     16.28 o 
   2   2   6      314.13      271.24      5.21 o 
   3   2   6      240.80      182.28      4.03 o 
   4   2   6      249.87      327.18      6.90 o 
   5   2   6     1250.36     1196.30     23.26 o 
   6   2   6       23.71       44.25      5.39 o 
   7   2   6        1.19        9.85      4.86 o 
   8   2   6        6.12        4.30      3.02 o 
   9   2   6        6.48        7.90      3.03 o 
  10   2   6      159.16      149.16      8.19 o 
  11   2   6        9.04       10.23      3.86 o 
  12   2   6       47.18       50.20      6.24 o 
  13   2   6        2.89        4.06      3.86 o 
 -15   3   6       20.29       33.31     11.47 o 
 -14   3   6       19.25       27.86      4.45 o 
 -13   3   6        0.07        9.22      4.59 o 
 -12   3   6        2.74        4.55      2.18 o 
 -11   3   6        0.43        5.83      4.28 o 
 -10   3   6       37.99       58.18      4.47 o 
  -9   3   6       27.48       20.62      2.34 o 
  -8   3   6      323.50      300.64      9.97 o 
  -7   3   6      352.83      395.09     11.30 o 
  -6   3   6        0.03       -0.61      0.95 o 
  -5   3   6      185.32      152.05      5.03 o 
  -4   3   6      332.70      250.48      6.83 o 
  -3   3   6       10.86        2.30      0.66 o 
  -2   3   6      358.84      259.04      6.29 o 
  -1   3   6      362.40      321.93      4.90 o 
   0   3   6      251.05      211.59      5.49 o 
   1   3   6        0.05        9.85      1.50 o 
   2   3   6      631.57      688.35     11.64 o 
   3   3   6        3.39        7.54      1.32 o 
   4   3   6      329.33      423.78     21.91 o 
   5   3   6        6.15        1.28      2.67 o 
   6   3   6       13.13       16.43      3.09 o 
   7   3   6      507.01      514.99     13.47 o 
   8   3   6      186.70      175.17      7.96 o 
   9   3   6       11.14       17.31      4.19 o 
  10   3   6       82.94       74.78      5.98 o 
  11   3   6        3.20        7.96      3.54 o 
  12   3   6       32.63       31.24      5.86 o 
 -14   4   6        1.62        2.67      4.29 o 
 -13   4   6       39.89       37.63      5.76 o 
 -12   4   6       54.12       50.59      5.03 o 
 -11   4   6       15.04       14.18      3.63 o 
 -10   4   6       23.07       20.90      3.32 o 
  -9   4   6       75.01       77.14      6.24 o 
  -8   4   6       42.72       53.44      4.18 o 
  -7   4   6        0.09        1.22      2.17 o 
  -6   4   6      525.83      487.21     14.68 o 
  -5   4   6      194.17      241.07      8.14 o 
  -4   4   6      117.51       70.84      3.16 o 
  -3   4   6       12.26       16.08      6.14 o 
  -2   4   6      378.85      373.48      8.24 o 
  -1   4   6        3.52        1.53      0.91 o 
   0   4   6        1.00        6.57      1.46 o 
   1   4   6      223.79      264.42      5.93 o 
   2   4   6      159.23      115.50      3.75 o 
   3   4   6       94.84       61.87      2.97 o 
   4   4   6       91.74      111.57      4.17 o 
   5   4   6      913.49      966.47     20.98 o 
   6   4   6       50.21       48.88      3.08 o 
   7   4   6        1.48       -0.38      2.12 o 
   8   4   6      123.87      102.26      9.91 o 
   9   4   6        2.53        2.83      3.69 o 
  10   4   6       40.32       31.42      6.41 o 
  11   4   6        2.79       -0.33      3.22 o 
  12   4   6       14.32       17.02      9.99 o 
 -13   5   6        4.12        1.46      3.82 o 
 -12   5   6        1.81        5.15      3.92 o 
 -11   5   6        6.31        3.66      3.32 o 
 -10   5   6       39.59       45.43      5.14 o 
  -9   5   6       54.81       46.74      4.48 o 
  -8   5   6       79.12       84.36      5.75 o 
  -7   5   6      163.23      194.00      8.46 o 
  -6   5   6      132.62      161.54      7.58 o 
  -5   5   6      282.73      328.15     11.64 o 
  -4   5   6      114.27       90.34      4.25 o 
  -3   5   6        5.31        3.75      1.86 o 
  -2   5   6       81.42       85.08      3.94 o 
  -1   5   6       40.82       32.54      2.76 o 
   0   5   6      671.29      665.48     16.30 o 
   1   5   6      149.32      140.62      4.38 o 
   2   5   6      132.08       95.72      4.06 o 
   3   5   6       18.62       26.71      2.53 o 
   4   5   6      140.38      137.40      6.36 o 
   5   5   6       68.84       76.78      6.04 o 
   6   5   6       34.55       47.30      3.68 o 
   7   5   6      222.61      224.71      8.88 o 
   8   5   6        1.56        5.70      4.37 o 
   9   5   6       18.88       26.60      4.45 o 
  10   5   6       63.60       67.01      7.15 o 
  11   5   6        0.10       -5.50      5.50 o 
 -12   6   6       54.76       43.70      6.20 o 
 -11   6   6       34.55       33.55      5.08 o 
 -10   6   6        1.00        4.95      3.52 o 
  -9   6   6        9.64       13.51      5.02 o 
  -8   6   6        5.78        7.12      3.23 o 
  -7   6   6        2.17        6.58      3.18 o 
  -6   6   6      229.42      256.71     11.36 o 
  -5   6   6      131.17      160.93      8.04 o 
  -4   6   6       24.31       33.41      4.27 o 
  -3   6   6      287.96      287.39      8.90 o 
  -2   6   6       75.04       79.90      5.40 o 
  -1   6   6       73.53       75.15      4.57 o 
   0   6   6       10.80        9.48      3.87 o 
   1   6   6      211.22      232.32      8.21 o 
   2   6   6       67.09       75.07      4.00 o 
   3   6   6      188.96      206.67      8.22 o 
   4   6   6        1.46       -0.59      1.84 o 
   5   6   6      163.60      186.73      7.90 o 
   6   6   6       45.95       31.42      3.52 o 
   7   6   6       67.82       63.71      5.38 o 
   8   6   6       94.64       84.54      6.30 o 
   9   6   6        1.72       -0.02      6.29 o 
 -10   7   6       41.32       42.44      5.90 o 
  -9   7   6       61.96       68.21      6.88 o 
  -8   7   6        7.50       11.36      4.59 o 
  -7   7   6       38.03       41.47      7.00 o 
  -6   7   6       11.95       17.22      4.76 o 
  -5   7   6      123.17      126.07      9.13 o 
  -4   7   6      143.46      124.91      8.73 o 
  -3   7   6       57.34       59.25      5.52 o 
  -2   7   6        1.21        3.22      3.39 o 
  -1   7   6       75.10       62.79      5.23 o 
   0   7   6       72.32       72.03      5.34 o 
   1   7   6      112.60      109.57      5.99 o 
   2   7   6        0.02        3.93      2.80 o 
   3   7   6        1.20        1.71      2.55 o 
   4   7   6       13.32       13.02      3.64 o 
   5   7   6       55.08       44.61      4.96 o 
   6   7   6        7.33        4.78      4.44 o 
   7   7   6       29.56       30.68      5.79 o 
   8   7   6        0.21       -2.22      7.40 o 
  -8   8   6        0.16       11.08     16.47 o 
  -7   8   6       14.02       20.01      5.23 o 
  -6   8   6       41.30       49.68      7.14 o 
  -5   8   6      105.77       97.79      8.11 o 
  -4   8   6        0.26        1.90      3.23 o 
  -3   8   6       79.76       68.22      6.81 o 
  -2   8   6        1.56        0.01      3.00 o 
  -1   8   6        0.39        2.41      3.67 o 
   0   8   6        3.04        0.20      2.72 o 
   1   8   6        5.07        9.69      3.48 o 
   2   8   6       20.36       23.50      4.76 o 
   3   8   6       12.41        4.53      3.67 o 
   4   8   6        8.67        7.60      4.08 o 
   5   8   6       26.49       27.61      7.97 o 
  -3   9   6      103.87       87.66     14.01 o 
  -2   9   6        5.71       12.75     12.34 o 
  -1   9   6       21.04       34.54      7.03 o 
   0   9   6       15.20       29.68      7.99 o 
   1   9   6       10.38        8.88     10.36 o 
 -15   0   7       51.95       38.54      6.64 o 
 -13   0   7        3.45        9.13      3.04 o 
 -11   0   7        1.41       -0.56      2.62 o 
  -9   0   7        4.19        8.15      1.84 o 
  -7   0   7       28.54        5.87      1.42 o 
  -5   0   7     1425.48     1584.21     29.69 o 
  -3   0   7       69.57      120.58      4.05 o 
  -1   0   7    16098.38    17303.41    335.58 o 
   1   0   7     1569.24     1941.65     33.81 o 
   3   0   7      122.10      133.03     10.51 o 
   5   0   7      841.22      748.99     26.22 o 
   7   0   7      324.40      275.30     14.01 o 
   9   0   7      130.50      143.79     12.22 o 
  11   0   7        0.21       -0.37      7.40 o 
  13   0   7        0.12        8.47      7.22 o 
 -15   1   7        0.20       -0.17      3.04 o 
 -14   1   7        0.70        4.73      3.12 o 
 -13   1   7       35.47       34.40      5.41 o 
 -12   1   7        1.53        3.86      2.24 o 
 -11   1   7       53.06       60.61      3.41 o 
 -10   1   7        2.60        4.69      2.12 o 
  -9   1   7       80.36       94.68      3.08 o 
  -8   1   7        0.61       -0.03      1.22 o 
  -7   1   7       85.56       88.40      3.03 o 
  -6   1   7       53.29       25.69      1.41 o 
  -5   1   7        5.69        4.05      0.76 o 
  -4   1   7      411.39      343.03      4.79 o 
  -3   1   7      174.78      179.51      4.83 o 
  -2   1   7      241.34      242.05      3.88 o 
  -1   1   7      639.46      862.80     26.65 o 
   0   1   7       15.01       11.77      1.05 o 
   1   1   7      313.31      317.38      5.45 o 
   2   1   7      306.06      232.42      6.10 o 
   3   1   7      132.73      141.80      2.23 o 
   4   1   7        0.52       -0.36      1.44 o 
   5   1   7      909.14      848.78     21.23 o 
   6   1   7        0.01        1.48      3.05 o 
   7   1   7      624.12      569.48     17.58 o 
   8   1   7       18.67       25.30      3.64 o 
   9   1   7        1.81        7.99      4.02 o 
  10   1   7        2.39        0.37      3.09 o 
  11   1   7       36.25       28.84      5.53 o 
  12   1   7        1.29        7.05      5.08 o 
  13   1   7       65.32       90.11     11.37 o 
 -15   2   7       36.50       26.90      5.87 o 
 -14   2   7        4.42        8.49      5.12 o 
 -13   2   7        3.81        3.84      4.37 o 
 -12   2   7        2.15        3.99      2.81 o 
 -11   2   7        8.20        4.54      2.08 o 
 -10   2   7        7.06        4.05      2.45 o 
  -9   2   7        0.35        0.07      1.48 o 
  -8   2   7       41.04       46.34      3.36 o 
  -7   2   7      164.67      163.15      4.58 o 
  -6   2   7       67.92       48.67      2.98 o 
  -5   2   7     1155.53     1397.05     29.27 o 
  -4   2   7      265.13      238.51      4.53 o 
  -3   2   7      130.58      123.82      2.59 o 
  -2   2   7      125.98      105.17      4.23 o 
  -1   2   7     1193.89     1219.33     18.21 o 
   0   2   7       47.50       82.41      2.72 o 
   1   2   7      136.46      132.34      2.91 o 
   2   2   7       40.56       33.07      2.31 o 
   3   2   7      124.40      157.08      4.55 o 
   4   2   7       13.39       31.43      2.29 o 
   5   2   7      519.91      463.95     10.61 o 
   6   2   7        1.53        0.85      2.58 o 
   7   2   7      172.97      165.80      7.75 o 
   8   2   7        6.52       17.40      4.70 o 
   9   2   7       65.23       49.63      5.19 o 
  10   2   7       42.26       52.96      6.94 o 
  11   2   7       10.47       16.81      8.16 o 
  12   2   7        0.25       -0.40      3.44 o 
 -15   3   7        0.47        2.20      6.15 o 
 -14   3   7        0.27       -0.21      2.97 o 
 -13   3   7       32.55       38.56      4.80 o 
 -12   3   7        0.01        2.90      3.22 o 
 -11   3   7       28.52       26.88      3.74 o 
 -10   3   7        3.21        3.92      2.36 o 
  -9   3   7       54.50       66.49      5.38 o 
  -8   3   7       75.57       82.80      3.62 o 
  -7   3   7        9.80       18.31      1.56 o 
  -6   3   7       42.17       28.00      2.66 o 
  -5   3   7      523.22      444.23     11.23 o 
  -4   3   7      155.74       89.50      3.92 o 
  -3   3   7      323.93      389.66      7.52 o 
  -2   3   7     1323.77     1416.12     23.31 o 
  -1   3   7       53.35       66.99      1.91 o 
   0   3   7       71.28       57.68      2.34 o 
   1   3   7       57.21       55.77      2.48 o 
   2   3   7       53.05       66.57      2.53 o 
   3   3   7      279.60      216.52      5.05 o 
   4   3   7      116.20      151.37      4.55 o 
   5   3   7      379.34      335.16      7.34 o 
   6   3   7       33.39       30.14      3.04 o 
   7   3   7      303.52      287.12      9.31 o 
   8   3   7       63.24       54.03      4.65 o 
   9   3   7       10.27        7.58      3.23 o 
  10   3   7        4.54       28.82     15.75 o 
  11   3   7       14.20       11.07      4.78 o 
  12   3   7        3.33        3.81      4.09 o 
 -14   4   7        0.67       -3.55      3.55 o 
 -13   4   7        1.16        3.68      3.22 o 
 -12   4   7        0.84        2.74      3.15 o 
 -11   4   7       21.07       24.81      4.21 o 
 -10   4   7       43.28       39.05      4.23 o 
  -9   4   7        3.09        1.34      2.30 o 
  -8   4   7       18.45       23.78      3.39 o 
  -7   4   7      509.75      562.83     17.31 o 
  -6   4   7        6.04        6.59      3.20 o 
  -5   4   7        0.97        2.61      1.98 o 
  -4   4   7      100.71      111.11      4.95 o 
  -3   4   7      343.49      343.16      7.17 o 
  -2   4   7       37.58       25.01      2.61 o 
  -1   4   7        7.45        0.03      0.99 o 
   0   4   7        8.46       10.20      1.88 o 
   1   4   7       72.60       54.48      3.27 o 
   2   4   7       26.71       36.33      3.09 o 
   3   4   7      142.00      153.38      4.82 o 
   4   4   7        7.47       12.48      4.43 o 
   5   4   7      918.06      939.48     27.74 o 
   6   4   7       16.73       33.17      4.05 o 
   7   4   7       52.98       46.41      4.35 o 
   8   4   7        9.55       15.90      3.60 o 
   9   4   7       23.65       27.05      4.89 o 
  10   4   7       56.21       48.36      5.70 o 
  11   4   7       41.82       49.71      7.41 o 
 -13   5   7       20.46       18.08      4.64 o 
 -12   5   7        7.36        7.08      4.05 o 
 -11   5   7        7.81       11.17      3.72 o 
 -10   5   7        4.70       10.52      3.56 o 
  -9   5   7        4.06        9.15      3.13 o 
  -8   5   7       59.47       59.37      5.11 o 
  -7   5   7       82.26       75.49      5.48 o 
  -6   5   7       80.72       76.60      5.82 o 
  -5   5   7      574.41      549.18     17.25 o 
  -4   5   7      140.05      137.68      6.50 o 
  -3   5   7       23.36       24.43      4.66 o 
  -2   5   7       23.30       31.66      2.67 o 
  -1   5   7        9.19        8.83      2.55 o 
   0   5   7       20.91       29.61      2.21 o 
   1   5   7       27.90       40.35      2.53 o 
   2   5   7      285.88      332.90      8.56 o 
   3   5   7      688.52      635.16     14.78 o 
   4   5   7      297.87      263.93      7.91 o 
   5   5   7      383.72      349.36     12.77 o 
   6   5   7        5.05        8.29      2.87 o 
   7   5   7      153.19      153.83      7.55 o 
   8   5   7      103.60      113.23      8.55 o 
   9   5   7       29.41       47.05      6.78 o 
  10   5   7        0.20        4.93      3.82 o 
 -12   6   7        0.03        4.80      4.67 o 
 -11   6   7       32.45       42.15      7.54 o 
 -10   6   7       27.36       30.31      4.97 o 
  -9   6   7        0.18        7.28      5.57 o 
  -8   6   7        3.62        5.72      3.48 o 
  -7   6   7      123.87      134.49      8.18 o 
  -6   6   7        1.13        0.83      3.07 o 
  -5   6   7       88.89       78.39      5.68 o 
  -4   6   7       88.32       79.91      5.99 o 
  -3   6   7       85.03       84.69      4.95 o 
  -2   6   7      118.48      108.31      5.32 o 
  -1   6   7        8.79       12.45      2.85 o 
   0   6   7      144.76      139.52      6.09 o 
   1   6   7       38.31       44.84      4.14 o 
   2   6   7      230.97      217.12      7.02 o 
   3   6   7      291.87      287.88     10.50 o 
   4   6   7      104.30       97.48      4.96 o 
   5   6   7      415.10      383.65     11.96 o 
   6   6   7        0.05        2.38      2.67 o 
   7   6   7        9.18        3.12      3.57 o 
   8   6   7       16.20       17.44      4.75 o 
   9   6   7        0.75        5.27      6.11 o 
 -10   7   7       14.67       17.63      5.11 o 
  -9   7   7       14.17       16.63      4.73 o 
  -8   7   7       15.05       28.52      6.56 o 
  -7   7   7        8.51        4.45      3.95 o 
  -6   7   7       17.97       20.44      4.87 o 
  -5   7   7      141.60      134.53      9.40 o 
  -4   7   7       43.94       43.71      5.24 o 
  -3   7   7        3.68        1.38      2.73 o 
  -2   7   7       25.26       23.40      6.10 o 
  -1   7   7        2.21        2.21      3.70 o 
   0   7   7       60.60       68.66      5.04 o 
   1   7   7        8.03       19.34      3.53 o 
   2   7   7      121.13      123.75      8.16 o 
   3   7   7      176.88      159.82      8.35 o 
   4   7   7      165.37      143.71      7.90 o 
   5   7   7      120.83       98.57      7.68 o 
   6   7   7       29.96       26.98      7.09 o 
   7   7   7        9.14       11.01      6.00 o 
  -7   8   7        4.53        5.65      5.50 o 
  -6   8   7        0.08       -1.92      4.02 o 
  -5   8   7       26.49       28.58      5.49 o 
  -4   8   7       28.10       27.87      5.32 o 
  -3   8   7       27.98       21.62      4.70 o 
  -2   8   7       20.05       18.97      4.40 o 
  -1   8   7        0.20        9.15      3.85 o 
   0   8   7        4.13        6.15      3.64 o 
   1   8   7       17.08       16.55      3.76 o 
   2   8   7      158.26      135.67      8.29 o 
   3   8   7      103.72      104.32      8.81 o 
   4   8   7       32.27       37.01     12.13 o 
   5   8   7       56.55       44.59      7.81 o 
 -14   0   8        3.46        0.07      3.53 o 
 -12   0   8      238.31      248.86     14.70 o 
 -10   0   8      143.83      117.24     10.28 o 
  -8   0   8       15.45       22.57      2.14 o 
  -6   0   8      351.13      378.04     12.17 o 
  -4   0   8     1899.55     2201.00     55.77 o 
  -2   0   8      164.33      120.50      4.33 o 
   0   0   8     9427.99    11286.83    229.89 o 
   2   0   8       12.07       33.42      2.15 o 
   4   0   8      395.41      312.43     15.91 o 
   6   0   8     1348.02     1469.29    130.08 o 
   8   0   8      130.14      171.29     13.88 o 
  10   0   8       15.05        2.44      8.88 o 
  12   0   8       41.01       58.99     10.12 o 
 -15   1   8        0.04        1.34      2.90 o 
 -14   1   8        1.97        3.47      2.50 o 
 -13   1   8        3.52        3.91      2.72 o 
 -12   1   8       39.43       37.17      3.20 o 
 -11   1   8        3.41        5.24      3.41 o 
 -10   1   8      558.17      547.43     11.61 o 
  -9   1   8       33.79       27.01      2.48 o 
  -8   1   8       85.54       76.78      2.13 o 
  -7   1   8       12.29       12.47      1.10 o 
  -6   1   8      228.16      281.14      6.96 o 
  -5   1   8        0.01        0.62      0.59 o 
  -4   1   8     3213.16     3454.94     46.65 o 
  -3   1   8       78.11       50.43      1.76 o 
  -2   1   8     5224.02     6128.30     95.84 o 
  -1   1   8       33.53       57.52      2.90 o 
   0   1   8      276.08      199.91      3.78 o 
   1   1   8      172.76      175.23      9.60 o 
   2   1   8     2857.85     2908.58     39.14 o 
   3   1   8       56.15       66.79      2.45 o 
   4   1   8      545.97      552.43     10.05 o 
   5   1   8      154.79      117.06      5.47 o 
   6   1   8      127.47      126.21      6.08 o 
   7   1   8       30.12       26.14      3.55 o 
   8   1   8       81.98       66.27      5.29 o 
   9   1   8       24.84       24.37      4.04 o 
  10   1   8       29.08       44.24      5.44 o 
  11   1   8        3.63        1.13      3.31 o 
  12   1   8        0.53        5.71      3.89 o 
 -15   2   8        1.25       -0.34      3.41 o 
 -14   2   8        5.08        9.44      3.42 o 
 -13   2   8        4.50        1.06      2.36 o 
 -12   2   8      123.81      123.60      6.04 o 
 -11   2   8        3.70        4.78      2.18 o 
 -10   2   8       33.88       49.01      3.50 o 
  -9   2   8        1.06        6.65      3.44 o 
  -8   2   8       39.68       60.44      5.90 o 
  -7   2   8      784.30      653.65     13.61 o 
  -6   2   8      391.12      475.83      9.83 o 
  -5   2   8      110.32       75.22      3.10 o 
  -4   2   8      321.46      378.78      5.38 o 
  -3   2   8      732.71      809.27     11.15 o 
  -2   2   8      641.29      601.10      9.00 o 
  -1   2   8      345.75      354.06      6.52 o 
   0   2   8     3861.55     4259.51     62.90 o 
   1   2   8      397.49      475.52      9.76 o 
   2   2   8      346.06      381.99     15.44 o 
   3   2   8        0.04        5.74      1.60 o 
   4   2   8       47.12       56.66      5.84 o 
   5   2   8       90.37       94.48      3.80 o 
   6   2   8      662.09      659.66     20.46 o 
   7   2   8      170.57      195.31      8.86 o 
   8   2   8      121.46      123.85      7.79 o 
   9   2   8       37.37       30.05      4.81 o 
  10   2   8        3.40        1.70      4.81 o 
  11   2   8        2.92       13.17      4.32 o 
  12   2   8       34.09       37.94      6.02 o 
 -15   3   8        0.13        5.84      5.62 o 
 -14   3   8        0.69        2.48      3.16 o 
 -13   3   8       12.39       17.32      3.97 o 
 -12   3   8        1.95        3.00      3.37 o 
 -11   3   8        0.35       -0.95      2.74 o 
 -10   3   8      139.50      143.59      5.71 o 
  -9   3   8      207.60      179.83      8.22 o 
  -8   3   8        0.38       -1.38      1.38 o 
  -7   3   8        9.41        8.71      2.39 o 
  -6   3   8       45.79       64.14      3.85 o 
  -5   3   8      187.14      208.47      7.21 o 
  -4   3   8     1880.72     1831.02     41.08 o 
  -3   3   8      171.83      202.40     12.72 o 
  -2   3   8     1484.99     1480.88     22.09 o 
  -1   3   8      233.41      215.38      4.83 o 
   0   3   8      192.98      253.56      5.08 o 
   1   3   8      643.69      688.66     12.11 o 
   2   3   8      630.91      630.59     11.84 o 
   3   3   8       38.41       33.56      2.69 o 
   4   3   8      159.05      165.24      4.69 o 
   5   3   8      146.41      108.67      5.58 o 
   6   3   8      180.27      161.05      6.13 o 
   7   3   8       94.18       91.52      6.53 o 
   8   3   8       33.35       29.26      4.09 o 
   9   3   8       64.20       53.61      5.48 o 
  10   3   8       45.36       46.44      5.62 o 
  11   3   8       19.91       14.11      4.58 o 
 -14   4   8        6.79        8.01      7.21 o 
 -13   4   8        0.01        3.56      3.82 o 
 -12   4   8       12.26        6.79      3.47 o 
 -11   4   8        3.39        8.71      3.20 o 
 -10   4   8        9.79        9.30      3.10 o 
  -9   4   8       15.77       20.03      3.52 o 
  -8   4   8        8.33       11.90      3.10 o 
  -7   4   8      958.10      928.71     27.00 o 
  -6   4   8       89.29      117.12      7.16 o 
  -5   4   8       20.01       39.59      3.68 o 
  -4   4   8      371.04      362.15     11.37 o 
  -3   4   8       57.53       59.47      3.70 o 
  -2   4   8      513.72      519.06     11.05 o 
  -1   4   8      419.83      372.90     10.76 o 
   0   4   8     1546.18     1557.91     26.70 o 
   1   4   8      104.25      129.62      4.09 o 
   2   4   8       14.54       11.55      3.29 o 
   3   4   8       15.82       34.82      3.62 o 
   4   4   8       20.07       19.83      2.38 o 
   5   4   8      247.12      241.68      8.19 o 
   6   4   8      361.24      368.48     12.86 o 
   7   4   8      136.12      141.05      7.74 o 
   8   4   8       93.80      101.26      7.16 o 
   9   4   8       16.11       13.14      3.94 o 
  10   4   8        0.00        4.77      3.55 o 
  11   4   8        2.02        5.11      4.26 o 
 -13   5   8        3.98        9.61      6.30 o 
 -12   5   8        1.01       -1.25      3.26 o 
 -11   5   8        0.29        0.70      3.00 o 
 -10   5   8        1.48        4.77      3.31 o 
  -9   5   8      125.19      115.40      7.26 o 
  -8   5   8        1.55        3.83      2.93 o 
  -7   5   8       12.08       18.22      3.48 o 
  -6   5   8      131.47      139.87      7.50 o 
  -5   5   8       59.19       60.26      4.81 o 
  -4   5   8      160.70      139.43      7.01 o 
  -3   5   8      199.68      211.50      8.92 o 
  -2   5   8      804.73      789.70     18.24 o 
  -1   5   8       18.67       16.37      2.14 o 
   0   5   8        4.51       17.58      2.66 o 
   1   5   8      128.32      135.85      5.01 o 
   2   5   8      110.82      118.32      4.63 o 
   3   5   8      547.42      563.12     13.71 o 
   4   5   8      310.60      322.50     10.81 o 
   5   5   8       82.49       90.45      5.08 o 
   6   5   8       46.14       63.68      4.72 o 
   7   5   8       69.32       69.56      5.58 o 
   8   5   8       16.69       18.88      4.43 o 
   9   5   8       48.87       62.19      7.75 o 
  10   5   8       41.63       51.35      7.13 o 
 -12   6   8        0.10       -0.68      3.81 o 
 -11   6   8        0.36       -0.32      3.51 o 
 -10   6   8       17.14       18.59      4.46 o 
  -9   6   8        0.01        0.01      2.73 o 
  -8   6   8       17.05       15.08      4.03 o 
  -7   6   8      256.01      289.69     13.33 o 
  -6   6   8        6.65        7.01      3.55 o 
  -5   6   8        8.34       20.23      3.72 o 
  -4   6   8       99.96      108.02      7.22 o 
  -3   6   8       48.68       49.73      4.79 o 
  -2   6   8       88.29       86.98      3.95 o 
  -1   6   8      153.30      131.14      6.06 o 
   0   6   8      303.78      307.20     10.51 o 
   1   6   8      334.37      333.61      9.73 o 
   2   6   8       37.26       37.33      3.52 o 
   3   6   8       11.07       22.75      3.58 o 
   4   6   8       11.57       13.32      3.09 o 
   5   6   8      326.94      290.05     12.39 o 
   6   6   8      108.29       74.58      5.33 o 
   7   6   8       68.86       63.43      7.79 o 
   8   6   8       14.93       10.62      4.19 o 
 -10   7   8        0.21        0.37      5.34 o 
  -9   7   8       29.35       30.22      5.58 o 
  -8   7   8        1.21        3.01      3.55 o 
  -7   7   8        0.12        3.12      3.74 o 
  -6   7   8       25.42       28.85      4.89 o 
  -5   7   8       56.16       64.70      6.54 o 
  -4   7   8        1.08       -2.04      2.98 o 
  -3   7   8       91.88       80.95      6.61 o 
  -2   7   8      104.26       94.84      7.24 o 
  -1   7   8       33.22       28.50      3.82 o 
   0   7   8       13.32       13.32      3.77 o 
   1   7   8        1.01       -0.66      2.34 o 
   2   7   8        1.24        1.11      2.92 o 
   3   7   8      532.71      516.44     18.07 o 
   4   7   8       45.84       50.44      6.01 o 
   5   7   8       13.96       11.40      4.25 o 
   6   7   8        1.49        0.54      3.34 o 
   7   7   8        4.89        3.90      6.38 o 
  -7   8   8       74.15       83.83      8.74 o 
  -6   8   8        5.05        4.64      4.54 o 
  -5   8   8        3.31        1.54      3.84 o 
  -4   8   8       41.95       41.74      6.62 o 
  -3   8   8       25.56       27.86      5.21 o 
  -2   8   8        5.63        8.49      4.11 o 
  -1   8   8       54.03       53.54      6.14 o 
   0   8   8        9.19       14.52      4.93 o 
   1   8   8      171.61      162.05     11.03 o 
   2   8   8        3.47        7.98      3.89 o 
   3   8   8        5.36        8.04      4.86 o 
   4   8   8        0.65       -5.72      5.78 o 
 -15   0   9        0.05        1.54      4.31 o 
 -13   0   9       15.83       20.42      5.10 o 
 -11   0   9      289.09      275.47     10.32 o 
  -9   0   9     1831.09     1834.33     49.93 o 
  -7   0   9       39.37       53.30      2.97 o 
  -5   0   9      320.83      256.45     28.00 o 
  -3   0   9     3407.25     4042.58     83.28 o 
  -1   0   9      840.29      969.26     20.80 o 
   1   0   9     1172.98     1394.09     28.68 o 
   3   0   9      957.11      831.85     19.38 o 
   5   0   9      353.47      389.09     42.37 o 
   7   0   9      488.26      444.07     27.20 o 
   9   0   9       31.48       50.05     11.47 o 
  11   0   9        3.28       14.89     10.55 o 
 -15   1   9       11.57        7.51      3.49 o 
 -14   1   9        4.34        5.81      3.09 o 
 -13   1   9       21.66       21.74      3.25 o 
 -12   1   9        7.05        8.33      2.36 o 
 -11   1   9      860.22      849.43     21.73 o 
 -10   1   9        2.82       15.85      3.08 o 
  -9   1   9      313.09      279.60      8.03 o 
  -8   1   9       30.11       31.72      1.63 o 
  -7   1   9       84.32       69.42      2.09 o 
  -6   1   9      337.93      335.39      5.83 o 
  -5   1   9      244.23      236.63      4.85 o 
  -4   1   9      143.82      135.97      3.21 o 
  -3   1   9      171.79      160.92      3.34 o 
  -2   1   9       67.67       37.26      1.73 o 
  -1   1   9     3649.14     4054.74     65.23 o 
   0   1   9       22.66       24.20      1.95 o 
   1   1   9      966.73     1062.73     35.11 o 
   2   1   9      127.69       98.89      4.03 o 
   3   1   9       46.49       64.19      2.62 o 
   4   1   9        0.08       -0.04      2.99 o 
   5   1   9     1331.27     1259.52     33.69 o 
   6   1   9       51.03       63.12      5.63 o 
   7   1   9      338.30      382.97     13.79 o 
   8   1   9        0.55        5.51      3.05 o 
   9   1   9       10.38       19.46      5.34 o 
  10   1   9        1.35        0.08      2.83 o 
  11   1   9       15.77       30.80      5.14 o 
  12   1   9        3.62        9.30      5.23 o 
 -15   2   9        0.06        0.13      3.34 o 
 -14   2   9       10.02        8.55      3.54 o 
 -13   2   9        8.17        6.33      4.11 o 
 -12   2   9       50.49       59.71      6.46 o 
 -11   2   9      152.39      149.31      9.53 o 
 -10   2   9        2.76        4.29      3.38 o 
  -9   2   9     1221.72     1293.19     29.34 o 
  -8   2   9      554.86      524.47     12.41 o 
  -7   2   9       26.73       30.27      2.14 o 
  -6   2   9       72.22       68.37      2.65 o 
  -5   2   9      216.71      199.49      4.74 o 
  -4   2   9      195.82      228.87      9.12 o 
  -3   2   9     1553.98     1689.21     24.60 o 
  -2   2   9       60.07       57.34      2.10 o 
  -1   2   9        2.44        2.84      1.47 o 
   0   2   9      215.63      222.27      4.64 o 
   1   2   9      753.07      866.12     14.20 o 
   2   2   9       41.15       55.40      2.30 o 
   3   2   9       86.56       64.16      2.45 o 
   4   2   9      159.78      137.00      6.06 o 
   5   2   9      162.50      184.81     11.59 o 
   6   2   9       29.54       30.98      3.77 o 
   7   2   9      159.97      159.96      8.33 o 
   8   2   9       94.30       81.88      6.37 o 
   9   2   9       34.72       40.97      5.30 o 
  10   2   9        9.93       15.06      4.11 o 
  11   2   9        0.11       -2.21      3.59 o 
 -15   3   9        3.08       -0.74      7.40 o 
 -14   3   9       23.08       23.48      4.85 o 
 -13   3   9        5.24        7.15      3.60 o 
 -12   3   9       39.92       41.14      5.24 o 
 -11   3   9      275.72      235.66     10.46 o 
 -10   3   9        0.58        2.22      5.23 o 
  -9   3   9       85.32       89.56      5.37 o 
  -8   3   9        0.25        3.22      2.31 o 
  -7   3   9      378.87      304.28     10.86 o 
  -6   3   9      902.40      979.97     25.07 o 
  -5   3   9      330.03      339.66     10.68 o 
  -4   3   9       28.09       28.75      2.92 o 
  -3   3   9      765.89      834.78     11.69 o 
  -2   3   9      541.28      446.98      7.44 o 
  -1   3   9      817.44      842.34     17.54 o 
   0   3   9       15.79        3.80      1.35 o 
   1   3   9       67.99       55.33      3.95 o 
   2   3   9        6.54        6.67      1.50 o 
   3   3   9       80.69       90.41      6.15 o 
   4   3   9        7.78       14.16      4.65 o 
   5   3   9      169.38      174.74      6.53 o 
   6   3   9       79.86       64.27      5.31 o 
   7   3   9      199.26      222.97     14.16 o 
   8   3   9        9.85       13.70      3.82 o 
   9   3   9        0.10        0.05      2.97 o 
  10   3   9        5.99        6.46      3.85 o 
  11   3   9       39.17       47.59      6.22 o 
 -14   4   9       17.57       18.24      4.59 o 
 -13   4   9        0.88       -0.90      3.16 o 
 -12   4   9       83.09       98.81      7.75 o 
 -11   4   9        7.53        4.72      3.15 o 
 -10   4   9       36.99       35.11      4.39 o 
  -9   4   9      285.31      289.44     11.41 o 
  -8   4   9      489.27      513.92     17.38 o 
  -7   4   9       16.10       27.91      3.71 o 
  -6   4   9        0.07        0.84      2.21 o 
  -5   4   9      538.97      490.02     15.24 o 
  -4   4   9      294.62      251.98      8.77 o 
  -3   4   9      628.22      580.18     12.13 o 
  -2   4   9       93.76       93.46      4.03 o 
  -1   4   9      179.21      150.74      5.84 o 
   0   4   9      270.35      284.93      6.49 o 
   1   4   9      213.91      265.54      6.51 o 
   2   4   9       36.96       27.55      3.09 o 
   3   4   9       25.02       25.53      2.32 o 
   4   4   9       83.84       87.51      3.79 o 
   5   4   9      102.65      103.74      9.06 o 
   6   4   9       49.32       56.09      4.73 o 
   7   4   9       30.09       32.34      4.84 o 
   8   4   9      107.45      112.55      9.63 o 
   9   4   9       56.54       69.53      7.30 o 
  10   4   9        5.72        6.91      4.13 o 
 -13   5   9        0.45        4.84      3.92 o 
 -12   5   9       31.52       24.08      4.94 o 
 -11   5   9       12.97       11.45      3.81 o 
 -10   5   9        1.50        0.23      3.31 o 
  -9   5   9        1.76        6.06      3.53 o 
  -8   5   9       30.77       34.25      4.44 o 
  -7   5   9      191.48      192.29      9.30 o 
  -6   5   9      515.58      554.89     18.54 o 
  -5   5   9      215.46      212.22      9.04 o 
  -4   5   9      141.62      169.22      8.09 o 
  -3   5   9       28.75       24.96      3.51 o 
  -2   5   9      170.94      149.26      6.35 o 
  -1   5   9       91.37       82.64      4.32 o 
   0   5   9      189.63      204.16      7.31 o 
   1   5   9      174.50      171.33      5.27 o 
   2   5   9       73.07       82.51      4.02 o 
   3   5   9       32.34       36.78      3.14 o 
   4   5   9        3.79        3.15      2.08 o 
   5   5   9       13.49       10.13      2.74 o 
   6   5   9       80.90       68.23      5.44 o 
   7   5   9      100.70      116.11      8.39 o 
   8   5   9        6.61        8.42      4.86 o 
   9   5   9       22.01       18.50      4.91 o 
 -11   6   9        0.09        4.86      3.92 o 
 -10   6   9       22.24       21.66      4.86 o 
  -9   6   9       10.95       16.22      7.96 o 
  -8   6   9      159.14      163.93      9.82 o 
  -7   6   9        0.00       -3.32      3.44 o 
  -6   6   9        3.41        5.26      3.31 o 
  -5   6   9      219.53      190.50      9.76 o 
  -4   6   9      123.85      110.45      7.05 o 
  -3   6   9       43.33       51.73      4.94 o 
  -2   6   9      501.21      473.20     17.68 o 
  -1   6   9      113.75      132.60      6.06 o 
   0   6   9        0.10        3.61      2.43 o 
   1   6   9       64.67       68.60      4.58 o 
   2   6   9       21.92       27.70      3.88 o 
   3   6   9        2.01        2.44      2.42 o 
   4   6   9       88.36       91.36      5.03 o 
   5   6   9       17.41       18.11      3.63 o 
   6   6   9       20.74       20.74      3.83 o 
   7   6   9        8.89        3.40      3.27 o 
   8   6   9       70.49       68.00      6.94 o 
 -10   7   9        1.74       -0.36      6.85 o 
  -9   7   9        0.92        0.91      3.70 o 
  -8   7   9       42.79       49.83      6.08 o 
  -7   7   9       59.54       68.00      7.01 o 
  -6   7   9      187.51      184.04     11.14 o 
  -5   7   9        1.46       14.29      5.78 o 
  -4   7   9       51.17       46.44      5.77 o 
  -3   7   9        3.35        1.50      4.75 o 
  -2   7   9       54.33       50.39      5.64 o 
  -1   7   9        2.84        2.04      3.20 o 
   0   7   9      126.59      126.39      9.11 o 
   1   7   9        0.02        2.50      2.87 o 
   2   7   9       44.93       61.44      5.52 o 
   3   7   9       32.74       34.00      4.29 o 
   4   7   9       11.06        8.29      4.08 o 
   5   7   9        5.58        5.06      3.71 o 
   6   7   9       13.65       11.10      7.77 o 
  -7   8   9        2.17        3.77      4.80 o 
  -6   8   9       43.54       50.01      7.01 o 
  -5   8   9       32.04       35.20      5.91 o 
  -4   8   9      113.02      122.95     10.30 o 
  -3   8   9        1.20        9.10      8.23 o 
  -2   8   9       90.43       69.56      6.94 o 
  -1   8   9        9.98       16.04      4.77 o 
   0   8   9        5.48       12.62      4.61 o 
   1   8   9       27.71       26.37      5.69 o 
   2   8   9        4.95        6.57      4.01 o 
   3   8   9       19.12        5.28      7.20 o 
 -14   0  10      113.14       97.81     10.05 o 
 -12   0  10       71.02       78.90      8.36 o 
 -10   0  10      314.16      371.32     12.66 o 
  -8   0  10      214.22      253.23      9.66 o 
  -6   0  10       77.42       80.46      3.75 o 
  -4   0  10      125.94       87.74     14.30 o 
  -2   0  10        2.22        2.53      1.68 o 
   0   0  10     1074.22     1111.43     25.65 o 
   2   0  10       27.90       20.07      1.66 o 
   4   0  10     3592.78     3428.44    123.80 o 
   6   0  10      855.48      783.45     34.58 o 
   8   0  10        5.26       13.82      5.16 o 
  10   0  10       32.31       32.45      9.99 o 
 -15   1  10        0.31       -0.76      4.02 o 
 -14   1  10        7.87        3.89      3.00 o 
 -13   1  10       15.83       21.57      3.96 o 
 -12   1  10        1.84        4.45      2.37 o 
 -11   1  10        1.19        4.11      2.19 o 
 -10   1  10      309.51      269.41      8.92 o 
  -9   1  10       16.27       25.28      3.93 o 
  -8   1  10       90.48      103.40      4.10 o 
  -7   1  10       44.76       44.29      2.29 o 
  -6   1  10      218.60      240.18      7.23 o 
  -5   1  10       28.92       12.03      1.71 o 
  -4   1  10      231.11      195.56      4.94 o 
  -3   1  10      369.79      322.75      7.29 o 
  -2   1  10        6.62       12.31      1.50 o 
  -1   1  10        0.08       -0.14      1.41 o 
   0   1  10      260.01      242.22      5.14 o 
   1   1  10        3.11        2.65      1.86 o 
   2   1  10     2354.50     2322.96     47.52 o 
   3   1  10      217.28      201.91     10.04 o 
   4   1  10       39.93       50.70      6.09 o 
   5   1  10        7.57        0.99      2.41 o 
   6   1  10      422.70      439.38     15.30 o 
   7   1  10        1.74        3.10      3.31 o 
   8   1  10       83.88       80.67      6.12 o 
   9   1  10        0.35        7.95      4.17 o 
  10   1  10       22.57       42.85      6.10 o 
  11   1  10        4.44        7.25      4.82 o 
 -15   2  10        3.26        6.26      4.82 o 
 -14   2  10       64.89       63.53      7.60 o 
 -13   2  10       15.49       12.51      4.37 o 
 -12   2  10       45.73       32.59      3.91 o 
 -11   2  10        5.79        4.14      2.27 o 
 -10   2  10      165.72      163.21      6.00 o 
  -9   2  10        3.12        3.08      1.84 o 
  -8   2  10      457.89      443.81     10.80 o 
  -7   2  10        7.53       17.02      1.95 o 
  -6   2  10        4.33        7.38      1.70 o 
  -5   2  10      243.40      211.23      6.45 o 
  -4   2  10      598.69      593.93      9.79 o 
  -3   2  10      350.89      414.24      7.51 o 
  -2   2  10      191.51      154.62      4.07 o 
  -1   2  10       97.82      104.64      2.98 o 
   0   2  10       30.80       23.89      2.15 o 
   1   2  10       48.86       46.56      2.22 o 
   2   2  10      278.91      275.21      5.80 o 
   3   2  10       20.24       12.03      1.82 o 
   4   2  10     1299.77     1257.73     27.40 o 
   5   2  10       79.11       64.89      5.24 o 
   6   2  10      470.15      429.40     16.99 o 
   7   2  10        0.03       10.00      6.72 o 
   8   2  10        0.07       -1.33      4.59 o 
   9   2  10        1.00        5.88      3.51 o 
  10   2  10       40.08       43.95      6.09 o 
  11   2  10       14.19       11.66      4.91 o 
 -14   3  10        0.34       -0.15      3.23 o 
 -13   3  10       55.62       55.15      5.58 o 
 -12   3  10        3.12        9.73      3.45 o 
 -11   3  10       42.98       39.08      4.76 o 
 -10   3  10      327.65      288.65     11.91 o 
  -9   3  10       67.78       75.30      5.18 o 
  -8   3  10       91.88       91.05      5.38 o 
  -7   3  10       12.37       14.45      3.73 o 
  -6   3  10      366.64      373.52     11.67 o 
  -5   3  10      333.64      349.65     10.74 o 
  -4   3  10      363.45      359.52     15.39 o 
  -3   3  10      262.84      294.44      6.56 o 
  -2   3  10      119.53      146.19      4.11 o 
  -1   3  10      178.10      168.00      4.92 o 
   0   3  10       37.21       39.41      2.08 o 
   1   3  10        0.56        3.52      1.35 o 
   2   3  10      335.67      313.95      7.53 o 
   3   3  10      203.58      185.51      5.62 o 
   4   3  10        0.38        4.71      2.19 o 
   5   3  10        2.26        8.28      3.34 o 
   6   3  10      139.32      140.64     12.23 o 
   7   3  10       19.90       30.89      4.75 o 
   8   3  10      164.27      146.42      8.88 o 
   9   3  10        0.93        1.66      3.24 o 
  10   3  10        5.49        4.69      3.63 o 
 -14   4  10       12.76        8.29      4.32 o 
 -13   4  10       44.59       45.92      5.84 o 
 -12   4  10        6.97        5.64      3.52 o 
 -11   4  10        6.26        9.48      3.53 o 
 -10   4  10       22.77       34.78      5.07 o 
  -9   4  10       15.47       28.38      4.65 o 
  -8   4  10      395.38      367.17     13.31 o 
  -7   4  10        0.14        9.10      2.71 o 
  -6   4  10       71.65       77.99      5.14 o 
  -5   4  10       49.50       81.40      5.50 o 
  -4   4  10       70.37       67.69      4.70 o 
  -3   4  10      306.40      336.24      8.64 o 
  -2   4  10      137.34      131.29      4.76 o 
  -1   4  10      126.62      123.56      4.96 o 
   0   4  10      136.67       84.48      3.57 o 
   1   4  10       13.66       19.20      2.43 o 
   2   4  10      127.68      123.16      4.40 o 
   3   4  10       19.93       12.58      2.59 o 
   4   4  10      180.49      188.95      7.14 o 
   5   4  10       55.84       65.33      7.10 o 
   6   4  10      265.07      280.53     11.53 o 
   7   4  10        5.15        4.97      3.73 o 
   8   4  10       22.62       25.32      5.88 o 
   9   4  10        4.98        9.21      4.18 o 
  10   4  10       57.50       62.17      7.28 o 
 -13   5  10       27.88       26.69      5.64 o 
 -12   5  10        7.09        3.99      5.40 o 
 -11   5  10       87.79       71.35      6.60 o 
 -10   5  10      138.24      105.83      7.30 o 
  -9   5  10       19.35       18.97      3.95 o 
  -8   5  10       19.86       22.91      4.19 o 
  -7   5  10        1.09        3.41      2.85 o 
  -6   5  10      106.85      109.47      8.97 o 
  -5   5  10      134.22      159.52      7.66 o 
  -4   5  10      103.44       90.85      5.79 o 
  -3   5  10      228.83      235.90      9.59 o 
  -2   5  10       33.75       24.32      2.82 o 
  -1   5  10       12.87       12.76      2.76 o 
   0   5  10       14.27       24.55      2.96 o 
   1   5  10      115.68       97.51      3.88 o 
   2   5  10      201.17      192.22      6.43 o 
   3   5  10      255.83      260.51      8.27 o 
   4   5  10        0.35       -1.43      2.28 o 
   5   5  10       46.99       40.66      3.91 o 
   6   5  10       47.76       35.42      4.75 o 
   7   5  10        0.20       -1.28      3.22 o 
   8   5  10      184.46      159.98     10.73 o 
   9   5  10       10.18        9.25      8.88 o 
 -11   6  10        3.06       10.03      8.29 o 
 -10   6  10        9.44       18.69      5.23 o 
  -9   6  10       28.26       40.63      5.45 o 
  -8   6  10      212.65      223.61     11.70 o 
  -7   6  10       12.54       18.82      4.37 o 
  -6   6  10       10.60       21.17      4.18 o 
  -5   6  10       13.69       24.18      4.10 o 
  -4   6  10       22.41       30.68      4.46 o 
  -3   6  10        2.11       -1.42      2.95 o 
  -2   6  10       10.29       14.12      3.44 o 
  -1   6  10      282.08      261.00      9.64 o 
   0   6  10      163.65      157.02      7.38 o 
   1   6  10       90.90       90.69      5.57 o 
   2   6  10       49.38       50.30      4.30 o 
   3   6  10      113.49       89.59      5.42 o 
   4   6  10        9.89        2.28      3.56 o 
   5   6  10       82.09       83.53      6.87 o 
   6   6  10       37.27       33.67      5.74 o 
   7   6  10        1.98       -3.87      3.87 o 
  -9   7  10        1.06       -0.89      3.71 o 
  -8   7  10        3.86        6.28      4.09 o 
  -7   7  10        5.27       15.73      4.61 o 
  -6   7  10      112.57      117.66      8.92 o 
  -5   7  10       32.28       39.29      5.37 o 
  -4   7  10        3.25       11.27      4.00 o 
  -3   7  10       46.83       43.67      7.85 o 
  -2   7  10        1.93       15.04      5.57 o 
  -1   7  10       11.14        7.28      3.53 o 
   0   7  10        8.81        9.28      3.71 o 
   1   7  10      171.02      151.69      9.87 o 
   2   7  10       60.77       57.07      5.40 o 
   3   7  10       51.40       57.44     10.44 o 
   4   7  10       28.27       25.89      5.11 o 
   5   7  10       60.54       42.15      7.33 o 
  -6   8  10        0.62        5.17      4.49 o 
  -5   8  10        6.63        8.93      4.57 o 
  -4   8  10       28.36       31.37      5.57 o 
  -3   8  10        1.18        1.32      3.84 o 
  -2   8  10        0.33        1.15      3.86 o 
  -1   8  10      129.91      111.12      9.79 o 
   0   8  10      101.07       76.58      9.08 o 
   1   8  10        5.00       -0.61      3.39 o 
   2   8  10        8.41        1.51      4.63 o 
 -15   0  11       21.68       20.34      8.88 o 
 -13   0  11      273.36      229.45     16.35 o 
 -11   0  11       69.72       81.33      7.27 o 
  -9   0  11        8.65        3.71      2.18 o 
  -7   0  11       43.31       52.56      3.92 o 
  -5   0  11      390.30      357.77     13.05 o 
  -3   0  11     1186.25     1505.06     88.53 o 
  -1   0  11      216.60      223.88      7.34 o 
   1   0  11     1684.47     1780.68     41.01 o 
   3   0  11       35.51       56.88      9.25 o 
   5   0  11      389.45      365.74     18.81 o 
   7   0  11       64.99       83.40      8.88 o 
   9   0  11       39.77       46.42      7.90 o 
  11   0  11       10.87       16.51      7.37 o 
 -15   1  11        8.83        6.82      4.55 o 
 -14   1  11        1.66        4.24      3.69 o 
 -13   1  11       43.59       45.42      6.25 o 
 -12   1  11        9.24        0.26      2.95 o 
 -11   1  11      375.45      333.16     12.91 o 
 -10   1  11        0.05       -1.53      1.66 o 
  -9   1  11      103.37       83.50      3.99 o 
  -8   1  11        0.05        1.42      1.75 o 
  -7   1  11      151.80      165.89      4.07 o 
  -6   1  11       75.95       47.95      2.76 o 
  -5   1  11       42.32       38.54      1.99 o 
  -4   1  11      116.63      139.26      3.69 o 
  -3   1  11      574.24      598.01     12.09 o 
  -2   1  11       11.75       14.01      1.53 o 
  -1   1  11      871.20      978.29     16.81 o 
   0   1  11      226.61      197.75      5.85 o 
   1   1  11      167.63      180.17      4.31 o 
   2   1  11       47.11       47.99      4.06 o 
   3   1  11     1666.71     1574.99     46.48 o 
   4   1  11        2.53        2.66      2.79 o 
   5   1  11       36.87       40.26      4.33 o 
   6   1  11        4.56        6.83      3.58 o 
   7   1  11        4.05        7.78      3.33 o 
   8   1  11        2.15        5.27      3.60 o 
   9   1  11       21.02       18.00      4.70 o 
  10   1  11       27.34       28.27      5.88 o 
  11   1  11       70.57       88.82     22.57 o 
 -15   2  11       12.46        4.92      5.06 o 
 -14   2  11        0.33        1.00      3.97 o 
 -13   2  11      193.79      151.37     17.20 o 
 -12   2  11       15.26       18.46      3.79 o 
 -11   2  11       54.61       55.76      4.23 o 
 -10   2  11       37.74       36.72      3.45 o 
  -9   2  11        1.52       11.24      3.64 o 
  -8   2  11        3.04        1.05      1.77 o 
  -7   2  11      132.98      126.48      4.64 o 
  -6   2  11      246.95      247.88      6.71 o 
  -5   2  11      677.54      602.70     12.74 o 
  -4   2  11       35.68       36.46      1.98 o 
  -3   2  11      233.90      211.21      5.02 o 
  -2   2  11      132.31      120.61      3.89 o 
  -1   2  11      133.79      128.64      3.72 o 
   0   2  11        7.75       16.48      2.60 o 
   1   2  11      802.44      735.35     37.73 o 
   2   2  11      336.88      286.78      6.43 o 
   3   2  11      213.62      209.13      6.82 o 
   4   2  11       17.22        8.80      3.17 o 
   5   2  11      187.42      189.13      8.81 o 
   6   2  11       41.29       37.49      4.51 o 
   7   2  11       26.02       33.29      4.54 o 
   8   2  11        8.38       15.38      4.47 o 
   9   2  11       27.12       25.07      4.77 o 
  10   2  11        0.72        7.94      4.43 o 
 -14   3  11        2.98       -3.29      4.59 o 
 -13   3  11       20.39       21.47      4.41 o 
 -12   3  11       12.37       16.03      3.91 o 
 -11   3  11       90.42       93.64      6.24 o 
 -10   3  11       16.17       17.53      5.49 o 
  -9   3  11       57.06       62.87      7.16 o 
  -8   3  11        7.56       15.83      2.94 o 
  -7   3  11      243.74      242.28      9.56 o 
  -6   3  11       31.61       26.84      3.40 o 
  -5   3  11        1.56        1.57      2.10 o 
  -4   3  11     1044.84     1005.43     20.50 o 
  -3   3  11      993.13      951.01     16.11 o 
  -2   3  11       53.27       39.67      2.85 o 
  -1   3  11      256.23      224.27      5.58 o 
   0   3  11       64.26       80.71      3.26 o 
   1   3  11       65.28       83.04      3.33 o 
   2   3  11       25.21       20.58      2.17 o 
   3   3  11      770.55      739.37     21.24 o 
   4   3  11        0.24       -0.62      3.42 o 
   5   3  11        3.43        3.04      2.62 o 
   6   3  11       52.49       59.31      5.18 o 
   7   3  11       19.43       19.73      4.33 o 
   8   3  11       10.81       15.96      4.29 o 
   9   3  11        0.87        1.81      5.54 o 
  10   3  11       74.78       76.18      7.49 o 
 -13   4  11       72.47       65.31      6.98 o 
 -12   4  11        3.10        3.01      3.24 o 
 -11   4  11       17.33       11.87      7.38 o 
 -10   4  11        9.11        9.77      3.99 o 
  -9   4  11       33.65       38.88      4.81 o 
  -8   4  11       38.07       43.89      4.42 o 
  -7   4  11       36.56       30.75      5.09 o 
  -6   4  11      339.23      337.09     12.15 o 
  -5   4  11      317.66      286.72     10.67 o 
  -4   4  11       26.26       34.59      4.06 o 
  -3   4  11      270.49      237.22      7.52 o 
  -2   4  11      297.94      305.50      8.98 o 
  -1   4  11      288.97      284.05      7.64 o 
   0   4  11      120.54      144.39      5.91 o 
   1   4  11      500.66      492.46     11.44 o 
   2   4  11      284.27      306.83     10.23 o 
   3   4  11        2.21       -0.53      2.13 o 
   4   4  11       14.43       22.45      3.34 o 
   5   4  11       44.58       37.99      4.83 o 
   6   4  11        7.80        7.26      3.65 o 
   7   4  11       28.82       29.53      4.65 o 
   8   4  11        4.62        4.85      4.59 o 
   9   4  11        9.25       22.49      5.19 o 
 -12   5  11        3.15        9.03      4.15 o 
 -11   5  11        2.56        7.64      3.94 o 
 -10   5  11       42.53       40.23      5.26 o 
  -9   5  11       18.33       20.21      4.27 o 
  -8   5  11        5.50       12.75      4.49 o 
  -7   5  11       39.46       36.96      4.75 o 
  -6   5  11        2.42        6.89      4.70 o 
  -5   5  11       12.36       16.77      4.01 o 
  -4   5  11      298.66      269.77     10.62 o 
  -3   5  11      352.65      347.24     13.26 o 
  -2   5  11      140.02      125.92      5.63 o 
  -1   5  11      264.26      264.25      9.40 o 
   0   5  11      161.09      158.47      6.88 o 
   1   5  11        7.31       15.03      2.79 o 
   2   5  11        3.43       13.31      2.24 o 
   3   5  11      356.20      325.04      9.51 o 
   4   5  11      104.38      101.31      5.48 o 
   5   5  11       70.43       74.53      5.97 o 
   6   5  11        1.14       -0.33      2.66 o 
   7   5  11       10.27       19.78      4.69 o 
   8   5  11        3.00        1.78      4.15 o 
 -11   6  11        9.50       13.37      6.10 o 
 -10   6  11       10.85       14.66      7.53 o 
  -9   6  11        9.49       15.01      4.66 o 
  -8   6  11       47.83       49.05      6.05 o 
  -7   6  11       33.51       42.15      5.08 o 
  -6   6  11       57.94       58.03      5.58 o 
  -5   6  11       43.47       40.61      5.18 o 
  -4   6  11       25.40       27.72      4.32 o 
  -3   6  11       78.27       78.27      6.37 o 
  -2   6  11        1.72        4.20      3.11 o 
  -1   6  11      156.12      174.29      9.41 o 
   0   6  11      198.47      187.58      8.04 o 
   1   6  11      158.77      167.65      8.08 o 
   2   6  11      266.70      291.07     11.40 o 
   3   6  11       11.96       22.26      7.32 o 
   4   6  11       49.86       59.18      6.55 o 
   5   6  11       33.27       23.48      5.98 o 
   6   6  11       32.73       44.51      6.81 o 
  -9   7  11       22.25       21.10      5.34 o 
  -8   7  11       17.39       22.08      5.45 o 
  -7   7  11        0.00       -2.28      3.53 o 
  -6   7  11        2.05       -1.23      3.53 o 
  -5   7  11        4.81        5.41      4.54 o 
  -4   7  11       62.35       51.39      6.04 o 
  -3   7  11      149.76      134.78      9.96 o 
  -2   7  11      136.11      126.69      9.07 o 
  -1   7  11       36.75       41.21      5.67 o 
   0   7  11       25.40       22.33      5.08 o 
   1   7  11       14.63       13.48      6.73 o 
   2   7  11       10.52       14.89      5.47 o 
   3   7  11      104.47       93.94      8.00 o 
   4   7  11      125.21       99.08      8.50 o 
  -5   8  11       13.21       12.40      5.52 o 
  -4   8  11       11.43       17.79      7.64 o 
  -3   8  11        7.70        0.89      3.69 o 
  -2   8  11       10.35       19.42      5.26 o 
  -1   8  11       38.01       40.13      6.36 o 
   0   8  11      191.75      172.07     11.62 o 
   1   8  11       25.54       32.20     13.32 o 
 -14   0  12       10.05        3.00      5.92 o 
 -12   0  12      134.49      100.66     15.36 o 
 -10   0  12      231.93      233.81     21.46 o 
  -8   0  12      888.29      943.98     25.78 o 
  -6   0  12      225.16      215.74     13.51 o 
  -4   0  12      692.10      618.31     17.16 o 
  -2   0  12       96.05      108.57      5.06 o 
   0   0  12      465.48      463.90     13.14 o 
   2   0  12      479.71      413.10     13.02 o 
   4   0  12       13.83       17.78      5.06 o 
   6   0  12        5.34        9.87      4.62 o 
   8   0  12       56.18       46.21      9.25 o 
  10   0  12       10.98       19.28      7.11 o 
 -15   1  12        0.90       -2.23      4.51 o 
 -14   1  12       51.96       36.96      9.15 o 
 -13   1  12       10.96       17.45      4.97 o 
 -12   1  12      236.29      213.56      9.92 o 
 -11   1  12        0.66        6.18      5.15 o 
 -10   1  12       15.50       21.95      3.65 o 
  -9   1  12       17.75       23.38      2.49 o 
  -8   1  12      115.33      116.25      6.26 o 
  -7   1  12        7.20        1.50      1.31 o 
  -6   1  12     1965.47     2020.22     34.73 o 
  -5   1  12       21.59       17.02      2.73 o 
  -4   1  12       41.56       59.75      3.20 o 
  -3   1  12        6.37        9.53      1.70 o 
  -2   1  12       25.64       30.15      2.92 o 
  -1   1  12        8.37       11.15      1.93 o 
   0   1  12      157.15      161.95      5.68 o 
   1   1  12        2.01        4.07      2.23 o 
   2   1  12        6.96        7.30      3.10 o 
   3   1  12        3.80        6.38      3.04 o 
   4   1  12      931.34      817.75     24.79 o 
   5   1  12        0.94       -2.26      2.98 o 
   6   1  12       33.48       28.72      4.87 o 
   7   1  12       29.22       48.16      7.85 o 
   8   1  12       44.83       51.66      6.21 o 
   9   1  12        1.57        5.02      3.92 o 
  10   1  12       57.07       51.25      8.17 o 
 -15   2  12       29.55       21.83     12.21 o 
 -14   2  12       11.50       11.56      5.16 o 
 -13   2  12        7.76       23.85      4.83 o 
 -12   2  12       61.09       53.98      4.87 o 
 -11   2  12        0.00        0.84      2.52 o 
 -10   2  12      184.84      166.61      6.20 o 
  -9   2  12        0.07        0.79      1.90 o 
  -8   2  12      606.57      608.71     14.66 o 
  -7   2  12       70.00       66.85      5.97 o 
  -6   2  12       89.92      101.65      6.50 o 
  -5   2  12       32.20       30.04      3.01 o 
  -4   2  12     1546.24     1509.49     26.71 o 
  -3   2  12        4.70       11.73      2.50 o 
  -2   2  12      104.98      103.73      4.39 o 
  -1   2  12        8.19       11.18      1.73 o 
   0   2  12       54.83       51.51      6.08 o 
   1   2  12      327.60      363.65     10.31 o 
   2   2  12      136.27      130.03      6.25 o 
   3   2  12        4.70        7.25      3.35 o 
   4   2  12        0.36       -1.77      2.75 o 
   5   2  12       64.40       62.88      5.33 o 
   6   2  12        0.91       11.49      6.09 o 
   7   2  12        0.71       -1.88      3.54 o 
   8   2  12       28.77       46.35      6.11 o 
   9   2  12        0.14        0.95      4.21 o 
  10   2  12        7.18        7.03      4.71 o 
 -14   3  12        5.77       10.56      5.20 o 
 -13   3  12       63.87       65.16      7.11 o 
 -12   3  12      106.92      103.94      7.39 o 
 -11   3  12        0.01        2.04      2.95 o 
 -10   3  12        4.95        3.32      2.86 o 
  -9   3  12       31.92       42.47      4.75 o 
  -8   3  12       30.04       34.67      3.68 o 
  -7   3  12       20.39       42.22      3.90 o 
  -6   3  12     1022.93     1090.88     34.24 o 
  -5   3  12       23.65       23.20      3.62 o 
  -4   3  12      142.59      170.99      7.76 o 
  -3   3  12      155.23      155.99      4.32 o 
  -2   3  12      802.53      795.87     15.59 o 
  -1   3  12      229.44      244.33      6.61 o 
   0   3  12       20.35       26.96      2.42 o 
   1   3  12       63.64       73.63      3.50 o 
   2   3  12       12.65       18.01      3.25 o 
   3   3  12      200.16      208.47      7.16 o 
   4   3  12      143.72      134.93      7.28 o 
   5   3  12        2.67        3.06      2.88 o 
   6   3  12       15.59       27.50      4.20 o 
   7   3  12       57.06       67.18      6.96 o 
   8   3  12        0.14        3.12      3.53 o 
   9   3  12        2.64        2.94      4.06 o 
 -13   4  12        3.11        4.40      7.57 o 
 -12   4  12        2.20       -1.11      3.33 o 
 -11   4  12        3.53        3.85      3.58 o 
 -10   4  12       39.83       38.49      4.83 o 
  -9   4  12       13.41       17.50      4.82 o 
  -8   4  12       93.14       95.90      6.15 o 
  -7   4  12       32.43       42.57      5.24 o 
  -6   4  12       21.32       22.50      3.71 o 
  -5   4  12      166.56      164.15      7.87 o 
  -4   4  12      779.80      761.72     23.01 o 
  -3   4  12       18.79       29.99      3.65 o 
  -2   4  12      309.87      284.49      9.33 o 
  -1   4  12       10.61       16.97      3.22 o 
   0   4  12      154.03      170.30      5.79 o 
   1   4  12      589.38      554.31     13.01 o 
   2   4  12       15.50       10.75      2.06 o 
   3   4  12        5.34        5.01      2.46 o 
   4   4  12      111.15      132.79      7.36 o 
   5   4  12       44.20       49.91      5.45 o 
   6   4  12        1.16       -3.34      3.34 o 
   7   4  12        0.67        4.89      3.50 o 
   8   4  12       16.01       21.15      4.74 o 
 -12   5  12       29.54       33.30      5.65 o 
 -11   5  12        4.77        8.79      4.36 o 
 -10   5  12        0.16       -3.36      3.36 o 
  -9   5  12        7.46        8.91      3.84 o 
  -8   5  12        0.04        2.59      3.09 o 
  -7   5  12       20.22       26.28      4.59 o 
  -6   5  12       78.86       81.28      6.10 o 
  -5   5  12        7.22        7.15      3.37 o 
  -4   5  12      210.15      208.36      9.49 o 
  -3   5  12       22.62       33.39      4.37 o 
  -2   5  12      575.22      588.96     19.54 o 
  -1   5  12      100.56      106.28      8.21 o 
   0   5  12        2.45        1.53      2.42 o 
   1   5  12       15.54        9.99      2.81 o 
   2   5  12       93.46       87.33      4.68 o 
   3   5  12       50.37       34.47      4.27 o 
   4   5  12       14.57       16.74      3.65 o 
   5   5  12        8.94        3.93      3.08 o 
   6   5  12       39.58       28.18      5.15 o 
   7   5  12       26.02       25.92      5.19 o 
 -10   6  12        5.84        9.17      4.28 o 
  -9   6  12       16.65       26.79      5.43 o 
  -8   6  12        0.78        1.64      3.69 o 
  -7   6  12        3.71        1.78      3.54 o 
  -6   6  12        5.17        2.98      3.07 o 
  -5   6  12       25.48       30.30      4.64 o 
  -4   6  12      172.10      173.94      9.48 o 
  -3   6  12       12.00       15.89      3.79 o 
  -2   6  12      115.93      118.25      8.65 o 
  -1   6  12       56.98       59.23      5.64 o 
   0   6  12      139.35      137.34      7.18 o 
   1   6  12      109.64       91.21      5.74 o 
   2   6  12       32.18       24.75      3.78 o 
   3   6  12        5.23        2.66      3.33 o 
   4   6  12      127.08      106.10      8.96 o 
   5   6  12       38.33       47.83      7.17 o 
   6   6  12        3.67        6.55      5.20 o 
  -8   7  12        1.43        6.09      4.24 o 
  -7   7  12       10.97       14.10      4.56 o 
  -6   7  12        3.22        2.69      3.50 o 
  -5   7  12       18.72       20.81      5.07 o 
  -4   7  12       18.71       26.99      7.31 o 
  -3   7  12        8.06        9.82      5.72 o 
  -2   7  12      319.94      280.63     14.25 o 
  -1   7  12       49.90       51.95      6.62 o 
   0   7  12       11.42       21.95      4.93 o 
   1   7  12       34.91       27.34      5.10 o 
   2   7  12       16.54       22.15      6.29 o 
   3   7  12        2.14        4.81      7.33 o 
  -3   8  12       53.18       35.90     13.69 o 
  -2   8  12       19.72       51.07     14.43 o 
 -15   0  13       15.19       -6.29      9.62 o 
 -13   0  13       18.38        9.35      5.37 o 
 -11   0  13       57.48       87.55      8.48 o 
  -9   0  13      405.88      366.49     12.74 o 
  -7   0  13      673.11      745.32     21.36 o 
  -5   0  13      282.05      274.96      9.89 o 
  -3   0  13        4.10        4.01      2.43 o 
  -1   0  13     1274.68     1450.41     38.00 o 
   1   0  13       38.30       48.92      3.84 o 
   3   0  13      223.49      204.91     13.01 o 
   5   0  13      477.86      440.47     24.62 o 
   7   0  13       65.33       90.15     10.86 o 
   9   0  13       77.23       55.48     18.87 o 
 -15   1  13        9.96        1.48      4.97 o 
 -14   1  13        0.65        6.24      4.50 o 
 -13   1  13        0.84        3.22      2.89 o 
 -12   1  13        0.04        5.44      3.31 o 
 -11   1  13      111.82      104.12      5.93 o 
 -10   1  13        0.49       -0.74      1.61 o 
  -9   1  13      205.79      220.72      7.52 o 
  -8   1  13       52.45       53.05      3.58 o 
  -7   1  13      804.77      738.31     14.62 o 
  -6   1  13        3.37        1.43      1.98 o 
  -5   1  13      611.00      635.61     12.91 o 
  -4   1  13       57.31       64.01      3.40 o 
  -3   1  13      568.57      620.37     12.50 o 
  -2   1  13        3.82       10.78      4.19 o 
  -1   1  13      146.79      124.25      4.20 o 
   0   1  13       47.64       43.54      2.57 o 
   1   1  13       89.23      101.25      3.59 o 
   2   1  13       97.98       96.45      4.29 o 
   3   1  13      660.56      575.85     18.92 o 
   4   1  13        6.31       16.16      4.01 o 
   5   1  13      183.73      163.77      8.86 o 
   6   1  13       15.82       25.57      4.45 o 
   7   1  13       60.31       58.54      6.38 o 
   8   1  13       22.27       22.18      4.72 o 
   9   1  13       64.06       56.42      6.85 o 
 -14   2  13       35.88       27.60      5.98 o 
 -13   2  13       20.74       21.03      4.57 o 
 -12   2  13        4.50       13.72      6.53 o 
 -11   2  13       29.05       36.57      4.15 o 
 -10   2  13       88.72       84.73      9.88 o 
  -9   2  13      239.04      221.45      7.34 o 
  -8   2  13       15.43       14.20      2.29 o 
  -7   2  13      714.17      780.38     26.40 o 
  -6   2  13        0.52        7.32      2.08 o 
  -5   2  13       92.45       87.74      3.24 o 
  -4   2  13       64.18       65.64      5.57 o 
  -3   2  13      292.20      272.66      6.60 o 
  -2   2  13       12.23       15.34      1.97 o 
  -1   2  13     1010.36     1016.02     20.16 o 
   0   2  13      515.54      498.32     12.72 o 
   1   2  13       82.35      100.78      4.26 o 
   2   2  13      123.46      128.98      5.36 o 
   3   2  13       25.28       24.59      4.04 o 
   4   2  13       24.27       29.98      4.22 o 
   5   2  13      235.68      233.11     12.29 o 
   6   2  13       62.44       70.84      7.80 o 
   7   2  13       55.78       62.18      7.11 o 
   8   2  13        2.74        5.68      4.81 o 
   9   2  13       42.29       33.12      6.29 o 
 -14   3  13        6.87        3.42      4.85 o 
 -13   3  13        0.00        2.34      3.65 o 
 -12   3  13        2.78       10.12      4.58 o 
 -11   3  13       83.91       89.36      6.22 o 
 -10   3  13       38.86       44.86      6.54 o 
  -9   3  13       89.17      102.09      6.65 o 
  -8   3  13      152.98      169.52      8.08 o 
  -7   3  13      148.45      137.61      7.38 o 
  -6   3  13       48.42       57.80      4.69 o 
  -5   3  13      741.20      727.41     21.65 o 
  -4   3  13       28.36       45.55      4.02 o 
  -3   3  13      364.01      343.32      8.06 o 
  -2   3  13       32.75       33.70      2.71 o 
  -1   3  13      242.96      296.27      7.63 o 
   0   3  13      587.40      615.71     14.02 o 
   1   3  13       70.44       81.94      3.88 o 
   2   3  13      467.38      478.14     15.65 o 
   3   3  13       87.82       86.58      8.65 o 
   4   3  13        0.37        0.48      2.66 o 
   5   3  13       35.77       46.99      5.40 o 
   6   3  13       13.30       25.06      4.72 o 
   7   3  13       22.22       22.30      5.10 o 
   8   3  13       75.59       66.83      7.96 o 
 -13   4  13       23.66       33.50      5.59 o 
 -12   4  13       33.76       18.82      4.93 o 
 -11   4  13        0.81        0.65      3.22 o 
 -10   4  13       46.08       43.40      5.30 o 
  -9   4  13       46.47       44.34      5.16 o 
  -8   4  13       78.78       75.23      6.43 o 
  -7   4  13      190.17      200.11      9.38 o 
  -6   4  13        8.74       19.26      5.50 o 
  -5   4  13        4.93        4.29      2.73 o 
  -4   4  13      176.26      159.76      7.73 o 
  -3   4  13       90.55      116.58      6.55 o 
  -2   4  13       44.68       50.63      3.91 o 
  -1   4  13      136.60      148.38     11.18 o 
   0   4  13      440.04      432.30     10.99 o 
   1   4  13       32.12       40.59      4.01 o 
   2   4  13      198.01      184.01      7.78 o 
   3   4  13        3.39        2.24      2.21 o 
   4   4  13        5.27        5.05      3.98 o 
   5   4  13       92.92       76.22      6.79 o 
   6   4  13       85.60       78.01      7.12 o 
   7   4  13       97.64       90.13      7.77 o 
   8   4  13        9.59       21.76      6.87 o 
 -12   5  13       15.72       12.98      5.24 o 
 -11   5  13       69.88       67.71      6.88 o 
 -10   5  13       73.93       70.28      6.83 o 
  -9   5  13        0.68        5.32      4.20 o 
  -8   5  13       42.40       53.70      5.67 o 
  -7   5  13        0.66        3.15      3.77 o 
  -6   5  13       32.87       31.07      4.44 o 
  -5   5  13      124.35      115.34      7.96 o 
  -4   5  13        7.00       18.53      3.80 o 
  -3   5  13       30.93       33.01      4.63 o 
  -2   5  13        7.27       20.08      4.09 o 
  -1   5  13        4.66       13.14      3.34 o 
   0   5  13       75.12       69.82      4.75 o 
   1   5  13        6.23        5.49      2.82 o 
   2   5  13      471.75      447.25     17.80 o 
   3   5  13       19.17       21.28      4.33 o 
   4   5  13       10.16       14.91      4.54 o 
   5   5  13       13.51       23.44      4.81 o 
   6   5  13        3.82        9.25      5.43 o 
 -10   6  13        0.00       -3.96      4.31 o 
  -9   6  13       19.31       29.47      5.66 o 
  -8   6  13       52.06       68.73      6.96 o 
  -7   6  13       14.17       18.80      5.86 o 
  -6   6  13        6.53       12.56      5.72 o 
  -5   6  13        0.17       -0.50      3.05 o 
  -4   6  13       28.70       30.11      4.63 o 
  -3   6  13       23.19       20.61      4.25 o 
  -2   6  13        3.17        0.04      2.74 o 
  -1   6  13        5.82        0.02      3.42 o 
   0   6  13      162.94      169.07      9.23 o 
   1   6  13        9.24        8.98      3.72 o 
   2   6  13        1.75        0.22      3.58 o 
   3   6  13        1.89       -1.70      3.74 o 
   4   6  13       72.49       50.11      7.55 o 
   5   6  13       24.20       28.79      6.52 o 
  -7   7  13        0.08        4.72      8.52 o 
  -6   7  13       16.61       26.35      5.69 o 
  -5   7  13       27.39       25.61      5.26 o 
  -4   7  13       16.35       22.16      4.92 o 
  -3   7  13        2.92        9.52      4.17 o 
  -2   7  13       11.07       15.91      4.78 o 
  -1   7  13        7.21        5.48      4.15 o 
   0   7  13        1.14        7.69      4.15 o 
   1   7  13        2.85        1.05      7.14 o 
   2   7  13      167.94      142.18     12.59 o 
 -14   0  14        1.64        3.91      8.51 o 
 -12   0  14        3.18        5.45      4.57 o 
 -10   0  14      101.11      102.85      9.15 o 
  -8   0  14      537.50      528.44     38.21 o 
  -6   0  14      422.60      478.64     20.65 o 
  -4   0  14        4.18        6.08      3.10 o 
  -2   0  14     4010.98     4061.18    110.10 o 
   0   0  14      417.44      390.00     13.36 o 
   2   0  14       71.93       77.07     10.92 o 
   4   0  14      300.35      288.74     23.50 o 
   6   0  14        4.44       -2.53      4.52 o 
   8   0  14        9.14       12.19      7.03 o 
 -14   1  14       21.05       25.28      5.88 o 
 -13   1  14        0.04        1.13      3.47 o 
 -12   1  14       48.94       54.29      5.35 o 
 -11   1  14        1.10        1.96      3.90 o 
 -10   1  14       65.06       59.02      4.65 o 
  -9   1  14        8.79        6.07      2.30 o 
  -8   1  14      152.92      142.31      5.66 o 
  -7   1  14        2.27        4.91      1.93 o 
  -6   1  14      425.89      371.52      8.83 o 
  -5   1  14      204.26      184.68      5.63 o 
  -4   1  14       46.54       64.63      3.64 o 
  -3   1  14       43.21       39.09      2.77 o 
  -2   1  14      687.86      684.48     15.78 o 
  -1   1  14        0.12        3.05      1.50 o 
   0   1  14     1232.39     1261.80     28.30 o 
   1   1  14       59.45       47.78      5.13 o 
   2   1  14       21.70       18.54      3.71 o 
   3   1  14       20.64       25.82      4.22 o 
   4   1  14       97.28      109.46      6.84 o 
   5   1  14       13.86       18.15      4.46 o 
   6   1  14      139.39      149.45      8.89 o 
   7   1  14        1.98        6.66      4.13 o 
   8   1  14       37.71       45.87      6.31 o 
   9   1  14        0.06       -1.47      4.37 o 
 -14   2  14        0.06        7.87      6.29 o 
 -13   2  14        0.07        3.50      5.11 o 
 -12   2  14       24.70       28.19      5.25 o 
 -11   2  14       38.45       36.60      4.68 o 
 -10   2  14       64.55       75.16      5.87 o 
  -9   2  14       10.71        6.55      2.98 o 
  -8   2  14      205.08      205.91      9.27 o 
  -7   2  14       22.83       17.61      2.35 o 
  -6   2  14      379.26      372.30     10.28 o 
  -5   2  14       46.02       39.93      2.39 o 
  -4   2  14       81.13       95.01      3.90 o 
  -3   2  14      392.05      388.41     10.03 o 
  -2   2  14     1238.27     1294.44     26.93 o 
  -1   2  14        3.17        9.28      2.05 o 
   0   2  14      766.83      696.74     21.22 o 
   1   2  14      132.46      113.60      4.85 o 
   2   2  14       49.74       55.46      5.43 o 
   3   2  14       17.67       19.54      6.57 o 
   4   2  14       61.90       58.64      5.60 o 
   5   2  14        0.71       -0.24      3.38 o 
   6   2  14        0.10        7.73      5.61 o 
   7   2  14       28.33       31.67      6.73 o 
   8   2  14        4.60        6.50      4.20 o 
 -13   3  14        0.95       10.46      9.71 o 
 -12   3  14       15.41       24.78      6.36 o 
 -11   3  14        7.72        9.98      3.48 o 
 -10   3  14       69.65       65.60      6.12 o 
  -9   3  14      123.59      122.72      9.89 o 
  -8   3  14       54.27       48.81      4.62 o 
  -7   3  14       14.20       33.19      6.46 o 
  -6   3  14        3.13        8.14      2.88 o 
  -5   3  14      398.47      384.64     13.63 o 
  -4   3  14        1.17       -0.24      2.34 o 
  -3   3  14      449.92      437.30     10.22 o 
  -2   3  14      471.31      441.78     11.65 o 
  -1   3  14        2.57        5.06      2.29 o 
   0   3  14      302.53      281.03      8.63 o 
   1   3  14       36.16       35.56      2.95 o 
   2   3  14       99.77      109.62      8.07 o 
   3   3  14        7.19        5.56      3.31 o 
   4   3  14       53.70       58.13      7.22 o 
   5   3  14       31.57       37.00      6.09 o 
   6   3  14       23.05       29.19      5.11 o 
   7   3  14        4.52       11.40      4.80 o 
   8   3  14       46.74       51.54      6.96 o 
 -12   4  14       86.92       90.41      8.22 o 
 -11   4  14       95.22       91.69     11.00 o 
 -10   4  14        9.40        6.80      3.65 o 
  -9   4  14       47.56       65.46      6.00 o 
  -8   4  14        5.28        8.59      3.37 o 
  -7   4  14        0.72        3.57      3.03 o 
  -6   4  14       23.73       22.39      4.11 o 
  -5   4  14      133.67      130.28      7.29 o 
  -4   4  14       26.83       34.23      4.59 o 
  -3   4  14      328.02      318.44     12.01 o 
  -2   4  14      157.77      151.46      6.72 o 
  -1   4  14       25.86       24.73      3.06 o 
   0   4  14      205.90      193.37      7.89 o 
   1   4  14       49.67       52.18      3.73 o 
   2   4  14      109.94      108.97      5.93 o 
   3   4  14       35.50       35.18      4.19 o 
   4   4  14       12.42       11.66      3.93 o 
   5   4  14        3.54        8.34      3.80 o 
   6   4  14        7.71       18.82      5.98 o 
   7   4  14       44.23       52.33      6.84 o 
 -11   5  14        4.75       -0.09      3.32 o 
 -10   5  14       86.06       92.39      8.28 o 
  -9   5  14      129.12      128.62      9.54 o 
  -8   5  14        0.35        0.47      3.25 o 
  -7   5  14       38.87       50.61      5.54 o 
  -6   5  14       16.32       17.19      4.17 o 
  -5   5  14      153.84      157.41      9.11 o 
  -4   5  14        1.04        6.47      3.36 o 
  -3   5  14      101.52      105.53      9.58 o 
  -2   5  14        1.51       -0.50      2.88 o 
  -1   5  14        3.05        4.81      2.93 o 
   0   5  14       66.50       60.07      4.94 o 
   1   5  14      139.31      133.82      7.20 o 
   2   5  14       17.37       18.56      6.80 o 
   3   5  14        1.55       -0.38      3.69 o 
   4   5  14       37.38       40.50      6.33 o 
   5   5  14       57.44       54.43      7.77 o 
   6   5  14        3.06        2.22      9.25 o 
  -9   6  14       44.08       39.99      6.53 o 
  -8   6  14        2.45       21.08     13.72 o 
  -7   6  14        8.36        9.88      4.22 o 
  -6   6  14        0.14       -2.63      3.41 o 
  -5   6  14       33.95       31.62      5.30 o 
  -4   6  14        3.54        5.39      3.88 o 
  -3   6  14       60.32       61.40      8.44 o 
  -2   6  14        1.42       -0.68      3.26 o 
  -1   6  14       15.27       13.46      4.31 o 
   0   6  14       16.52        9.93      3.79 o 
   1   6  14        0.02       -4.12      4.37 o 
   2   6  14       66.03       75.08      8.45 o 
   3   6  14       97.64       97.14      8.94 o 
   4   6  14        2.41       -3.79      4.41 o 
  -6   7  14        3.20        7.80      4.32 o 
  -5   7  14        5.41        1.38      5.02 o 
  -4   7  14        3.49        4.81      4.09 o 
  -3   7  14       28.31       23.81      5.32 o 
  -2   7  14       11.77        5.59      4.17 o 
  -1   7  14        0.24       -4.00      4.00 o 
   0   7  14        0.03       -1.29      4.19 o 
   1   7  14       67.70       58.84     15.17 o 
 -13   0  15       37.03       41.56      7.98 o 
 -11   0  15        2.08        7.77      4.71 o 
  -9   0  15        8.94        0.96      3.20 o 
  -7   0  15       75.13       66.07     13.91 o 
  -5   0  15        5.67        8.37      3.02 o 
  -3   0  15      121.75      143.45      7.28 o 
  -1   0  15       61.57       28.29      4.00 o 
   1   0  15       49.20       51.95      4.17 o 
   3   0  15      397.00      344.58     19.81 o 
   5   0  15      205.85      223.02     17.49 o 
   7   0  15        0.33        8.70      6.54 o 
 -14   1  15        1.53        4.43      4.50 o 
 -13   1  15        0.01        4.41      3.90 o 
 -12   1  15        0.01        6.48      4.11 o 
 -11   1  15       69.55       63.91      5.58 o 
 -10   1  15        0.27        2.35      2.18 o 
  -9   1  15        0.03       -0.87      1.76 o 
  -8   1  15        1.77        0.17      2.05 o 
  -7   1  15       56.55       53.98      3.54 o 
  -6   1  15       36.31       27.74      2.44 o 
  -5   1  15      370.81      370.72      9.15 o 
  -4   1  15      102.24       83.08      4.11 o 
  -3   1  15      199.93      168.85      7.59 o 
  -2   1  15        7.58       14.08      2.29 o 
  -1   1  15      247.35      280.68      7.64 o 
   0   1  15        4.42        7.41      2.95 o 
   1   1  15      173.51      153.26      5.14 o 
   2   1  15        0.77        1.31      2.57 o 
   3   1  15      141.47      167.13      8.83 o 
   4   1  15       11.23       10.36      3.80 o 
   5   1  15       56.20       56.35      7.32 o 
   6   1  15        0.00        6.02      5.55 o 
   7   1  15        0.22        2.31      4.07 o 
   8   1  15        2.18        3.70      4.19 o 
 -14   2  15       11.77        4.93      6.85 o 
 -13   2  15        8.46        9.46      3.68 o 
 -12   2  15       12.16       11.13      7.51 o 
 -11   2  15        6.55       17.60      4.65 o 
 -10   2  15       41.66       50.12      4.98 o 
  -9   2  15        0.51       -0.12      2.43 o 
  -8   2  15        6.95        8.92      3.09 o 
  -7   2  15      139.39      137.81      5.77 o 
  -6   2  15      108.81       88.07      4.80 o 
  -5   2  15       46.93       47.44      3.07 o 
  -4   2  15      207.31      204.32      6.23 o 
  -3   2  15       13.17       14.59      2.62 o 
  -2   2  15       73.49       79.82      3.85 o 
  -1   2  15        2.29        1.48      2.01 o 
   0   2  15      116.09      116.54      4.81 o 
   1   2  15       25.06       19.54      5.36 o 
   2   2  15       22.37       24.46      4.86 o 
   3   2  15      228.18      210.71     10.25 o 
   4   2  15        0.03        1.60      3.47 o 
   5   2  15       72.10       84.99      6.88 o 
   6   2  15        0.07        3.70      3.65 o 
   7   2  15        0.71       -4.12      4.12 o 
 -13   3  15        3.19        0.80      4.13 o 
 -12   3  15        1.33       -0.44      3.74 o 
 -11   3  15        6.57        4.47      3.45 o 
 -10   3  15        0.47        2.99      3.13 o 
  -9   3  15       30.32       29.78      4.30 o 
  -8   3  15       35.07       38.17      5.20 o 
  -7   3  15        0.27        0.33      2.81 o 
  -6   3  15       18.85       18.70      3.67 o 
  -5   3  15      279.24      263.32     11.08 o 
  -4   3  15      417.02      404.69     14.45 o 
  -3   3  15       21.66       28.10      2.56 o 
  -2   3  15       21.50       18.33      2.92 o 
  -1   3  15        4.86       11.13      2.57 o 
   0   3  15        0.96        7.68      2.40 o 
   1   3  15      152.44      145.06      8.14 o 
   2   3  15       18.97       18.39      5.24 o 
   3   3  15        2.59        7.55      3.27 o 
   4   3  15        0.50        7.08      3.77 o 
   5   3  15       14.09       15.01      4.19 o 
   6   3  15        0.06       -2.18      3.73 o 
   7   3  15        1.32        1.75      3.91 o 
 -12   4  15       12.32       11.74      4.30 o 
 -11   4  15        7.21       10.67      4.33 o 
 -10   4  15       64.83       61.14      6.54 o 
  -9   4  15        0.09       -3.37      3.92 o 
  -8   4  15       34.85       41.46      5.06 o 
  -7   4  15       80.05       86.65      6.71 o 
  -6   4  15       63.69       76.93      9.71 o 
  -5   4  15       28.71       42.44      4.75 o 
  -4   4  15       93.98       95.05      6.85 o 
  -3   4  15       18.84       24.13      4.11 o 
  -2   4  15      146.61      146.83      6.95 o 
  -1   4  15      130.80      132.07      6.58 o 
   0   4  15      124.62      120.60      6.33 o 
   1   4  15        9.17       11.49      2.98 o 
   2   4  15        5.15       10.44      4.41 o 
   3   4  15       20.82       18.11      4.09 o 
   4   4  15        2.20       -1.42      3.36 o 
   5   4  15       29.40       30.34      5.04 o 
   6   4  15        0.81        6.45      4.26 o 
 -11   5  15        2.74       -2.74      4.22 o 
 -10   5  15        0.75       -1.14      3.55 o 
  -9   5  15       25.37       30.18      5.41 o 
  -8   5  15       33.26       29.75      5.07 o 
  -7   5  15       28.62       33.32      5.30 o 
  -6   5  15        7.68        9.17      3.92 o 
  -5   5  15       28.43       29.57      4.60 o 
  -4   5  15      214.74      196.26     10.64 o 
  -3   5  15       13.04        5.30      4.33 o 
  -2   5  15        0.47        3.66      3.15 o 
  -1   5  15        0.26        1.22      2.70 o 
   0   5  15        0.99       -0.50      2.60 o 
   1   5  15       72.06       71.69      6.31 o 
   2   5  15        6.36       11.81      4.76 o 
   3   5  15        3.15       -4.11      4.11 o 
   4   5  15        0.22        8.75      5.38 o 
   5   5  15        1.10        0.74      9.25 o 
  -9   6  15        9.16        2.22      8.51 o 
  -8   6  15       12.81       14.62      5.40 o 
  -7   6  15       16.71       20.42      4.99 o 
  -6   6  15        2.21        5.80      3.74 o 
  -5   6  15       53.32       59.16      6.59 o 
  -4   6  15       42.53       43.37      5.80 o 
  -3   6  15        7.83       -1.64      3.40 o 
  -2   6  15       52.88       39.75      5.45 o 
  -1   6  15      117.01      111.41      8.36 o 
   0   6  15        0.28       -1.99      4.16 o 
   1   6  15        3.15        0.01      3.94 o 
   2   6  15        6.14        8.49     12.21 o 
  -4   7  15       38.88       22.31      9.32 o 
  -3   7  15        4.43        4.09      4.51 o 
  -2   7  15        0.00       -6.29      9.25 o 
 -14   0  16       53.80       42.56     12.58 o 
 -12   0  16       89.17       76.21     10.36 o 
 -10   0  16       17.77       38.40      6.67 o 
  -8   0  16        0.02        3.44      3.90 o 
  -6   0  16       11.90       23.49      3.52 o 
  -4   0  16       21.75       10.16      4.14 o 
  -2   0  16       74.42       63.93      4.96 o 
   0   0  16       12.00       19.51      3.40 o 
   2   0  16      130.09      126.48     11.51 o 
   4   0  16        8.46        8.88      7.03 o 
   6   0  16      208.02      182.71     21.09 o 
 -14   1  16        0.48        0.37      7.40 o 
 -13   1  16        0.08       -1.64      4.19 o 
 -12   1  16        0.77        2.85      5.43 o 
 -11   1  16        9.06       25.29     10.58 o 
 -10   1  16       81.89       66.63      5.40 o 
  -9   1  16       35.52       42.23      3.88 o 
  -8   1  16        0.41        0.74      2.02 o 
  -7   1  16        6.20        4.44      2.18 o 
  -6   1  16       16.46       14.23      2.56 o 
  -5   1  16       16.08       29.71      3.57 o 
  -4   1  16      453.61      461.00     11.82 o 
  -3   1  16        0.01        2.46      3.77 o 
  -2   1  16       45.74       30.36      3.31 o 
  -1   1  16        7.40       10.34      2.57 o 
   0   1  16        8.38        8.53      2.26 o 
   1   1  16        6.90        0.50      2.44 o 
   2   1  16      156.28      146.83      9.09 o 
   3   1  16        4.82        7.53      3.65 o 
   4   1  16      289.99      288.60     13.45 o 
   5   1  16        0.05        3.75      4.27 o 
   6   1  16       25.65       28.66      5.34 o 
   7   1  16        0.80        3.38      5.14 o 
 -13   2  16       10.63       23.89      6.59 o 
 -12   2  16       31.85       37.15      5.51 o 
 -11   2  16       42.01       42.16      5.39 o 
 -10   2  16       10.76       22.06      4.14 o 
  -9   2  16        0.01        3.29      3.57 o 
  -8   2  16        0.08        2.59      2.56 o 
  -7   2  16        0.18        2.25      2.94 o 
  -6   2  16      138.46      142.80      5.75 o 
  -5   2  16        0.09        5.21      3.30 o 
  -4   2  16        0.05        4.41      1.98 o 
  -3   2  16       66.11       66.25      3.70 o 
  -2   2  16      245.80      234.56      7.42 o 
  -1   2  16       27.36       32.39      2.63 o 
   0   2  16       59.20       68.25      5.37 o 
   1   2  16       45.05       43.71      3.74 o 
   2   2  16       22.20       26.60      4.08 o 
   3   2  16        0.17        1.27      3.18 o 
   4   2  16       16.52        8.68      3.81 o 
   5   2  16        5.16        9.11      4.01 o 
   6   2  16      116.64      103.41      8.39 o 
   7   2  16       13.00        7.08      4.43 o 
 -13   3  16        0.01       -5.18      7.40 o 
 -12   3  16        5.34        9.16      5.39 o 
 -11   3  16       42.87       42.44      5.72 o 
 -10   3  16       14.24       17.12      4.68 o 
  -9   3  16       41.06       48.97      5.29 o 
  -8   3  16       15.19       16.42      3.79 o 
  -7   3  16        5.71        9.53      3.60 o 
  -6   3  16       36.85       40.15      4.53 o 
  -5   3  16      221.23      215.82      9.74 o 
  -4   3  16      502.59      508.50     17.61 o 
  -3   3  16       39.79       40.53      7.72 o 
  -2   3  16        2.23        4.14      2.10 o 
  -1   3  16        5.37        5.76      2.28 o 
   0   3  16        2.90        7.48      2.28 o 
   1   3  16       11.05       11.92      3.14 o 
   2   3  16      113.00      111.16      7.31 o 
   3   3  16       32.76       31.91      5.21 o 
   4   3  16      105.23       92.49      7.83 o 
   5   3  16        2.52        0.74      3.26 o 
   6   3  16        9.22       16.60      5.02 o 
 -11   4  16       21.50       28.44      5.77 o 
 -10   4  16        0.03       -1.97      3.34 o 
  -9   4  16        5.49        6.62      6.77 o 
  -8   4  16        0.01        1.88      3.00 o 
  -7   4  16       50.24       42.48      5.71 o 
  -6   4  16      151.32      155.60      9.28 o 
  -5   4  16        1.18        1.17      2.91 o 
  -4   4  16       39.13       27.20      4.64 o 
  -3   4  16       65.03       63.99      6.03 o 
  -2   4  16       25.46       26.37      4.33 o 
  -1   4  16       97.45       86.32      7.19 o 
   0   4  16       40.61       48.84      5.77 o 
   1   4  16       72.66       73.58      6.09 o 
   2   4  16       25.52       30.72      6.20 o 
   3   4  16        3.99        4.93      4.96 o 
   4   4  16        1.73        1.33      4.51 o 
   5   4  16       23.31       31.27      7.22 o 
 -10   5  16        0.05       -0.70      3.95 o 
  -9   5  16        0.01       -0.23      3.34 o 
  -8   5  16       13.79       10.11      4.17 o 
  -7   5  16        8.33        4.84      3.60 o 
  -6   5  16        7.81        9.17      5.02 o 
  -5   5  16      100.00      103.92      7.99 o 
  -4   5  16       90.98       81.22      6.56 o 
  -3   5  16       10.37        9.44      4.17 o 
  -2   5  16       13.83       11.73      4.03 o 
  -1   5  16       52.50       49.09      5.52 o 
   0   5  16       16.19       14.96      4.92 o 
   1   5  16        0.37       -2.66      4.08 o 
   2   5  16        6.31        3.73      4.39 o 
   3   5  16       55.30       55.00      8.89 o 
  -7   6  16       68.34       58.54      7.65 o 
  -6   6  16       91.57       85.51      8.30 o 
  -5   6  16       24.14       31.35      5.47 o 
  -4   6  16        9.36        4.98      3.69 o 
  -3   6  16        4.96        3.47      3.82 o 
  -2   6  16        0.21       -1.41      3.51 o 
  -1   6  16       18.97       18.26      5.85 o 
   0   6  16       15.59       43.57     24.57 o 
   1   6  16       63.32       61.87     10.74 o 
 -13   0  17       32.59       29.98     10.73 o 
 -11   0  17      107.12       89.56      9.11 o 
  -9   0  17      107.02       95.98      9.41 o 
  -7   0  17       46.31       57.68      6.53 o 
  -5   0  17       76.64       76.08      5.75 o 
  -3   0  17      158.14      185.46      9.62 o 
  -1   0  17      167.81      154.64      7.52 o 
   1   0  17       84.47       81.43      8.96 o 
   3   0  17      295.34      299.72     20.79 o 
   5   0  17      108.03      117.73     13.75 o 
 -13   1  17      110.19      101.76     10.17 o 
 -12   1  17        0.02        1.00      4.05 o 
 -11   1  17        0.08       -1.47      3.41 o 
 -10   1  17        3.11        1.23      3.60 o 
  -9   1  17      117.39       94.15      5.25 o 
  -8   1  17        3.30        3.93      2.65 o 
  -7   1  17      215.26      235.84      8.49 o 
  -6   1  17        7.29        8.51      2.68 o 
  -5   1  17      160.94      158.28      6.84 o 
  -4   1  17        0.80        2.63      2.09 o 
  -3   1  17        6.18        5.73      2.04 o 
  -2   1  17        4.98        9.43      2.32 o 
  -1   1  17       35.20       44.46      3.28 o 
   0   1  17        7.91        1.63      2.06 o 
   1   1  17      207.37      192.10      9.52 o 
   2   1  17        5.45        8.78      4.94 o 
   3   1  17        3.79        2.82      3.39 o 
   4   1  17        5.07       10.26      4.16 o 
   5   1  17       69.59       84.89      7.93 o 
   6   1  17        0.04        3.12      7.89 o 
 -13   2  17       14.87        8.51     10.73 o 
 -12   2  17        0.83        1.42      4.05 o 
 -11   2  17       86.80       71.97      7.88 o 
 -10   2  17       13.00       12.66      4.51 o 
  -9   2  17       78.77       76.87      7.75 o 
  -8   2  17        0.07        3.24      3.34 o 
  -7   2  17       11.52        2.48      2.95 o 
  -6   2  17       14.71       18.34      3.64 o 
  -5   2  17       67.85       63.58      5.73 o 
  -4   2  17       80.66       77.08      4.11 o 
  -3   2  17      357.33      347.29      9.59 o 
  -2   2  17       23.74       26.11      2.98 o 
  -1   2  17       16.31       18.20      2.46 o 
   0   2  17       18.34       24.73      4.84 o 
   1   2  17      173.67      157.25      8.70 o 
   2   2  17        3.98        2.94      3.48 o 
   3   2  17      131.14      136.62      8.64 o 
   4   2  17       11.91        9.02      4.03 o 
   5   2  17       47.99       50.75      6.43 o 
   6   2  17        6.31       12.08      4.93 o 
 -12   3  17        4.29        6.76      4.90 o 
 -11   3  17        5.08        7.89      4.62 o 
 -10   3  17        8.78       10.88      6.99 o 
  -9   3  17       68.57       70.29      6.24 o 
  -8   3  17        0.00        2.29      3.45 o 
  -7   3  17       22.90       29.82      4.41 o 
  -6   3  17      116.01      101.38      7.27 o 
  -5   3  17      261.59      261.98     12.07 o 
  -4   3  17       14.26       19.47      8.67 o 
  -3   3  17        2.90        8.81      5.27 o 
  -2   3  17      120.01      107.44      5.83 o 
  -1   3  17      139.61      149.91      9.49 o 
   0   3  17       52.30       47.46      5.23 o 
   1   3  17       36.23       31.05      4.06 o 
   2   3  17        0.15        3.01      3.14 o 
   3   3  17        6.56        9.71      6.33 o 
   4   3  17        0.48       -1.96      3.53 o 
   5   3  17       41.85       39.73      5.75 o 
 -11   4  17       43.05       53.29      6.46 o 
 -10   4  17        1.13        0.68      3.45 o 
  -9   4  17        6.76        5.34      3.96 o 
  -8   4  17        8.75       15.12      4.91 o 
  -7   4  17        0.10       -0.58      3.10 o 
  -6   4  17       63.48       50.05      5.70 o 
  -5   4  17        6.91        8.10      3.87 o 
  -4   4  17      156.45      136.73      8.34 o 
  -3   4  17      242.09      245.96     11.59 o 
  -2   4  17       20.48       21.13      4.16 o 
  -1   4  17        3.40        0.98      3.10 o 
   0   4  17       29.52       25.11      4.57 o 
   1   4  17       29.53       37.76      6.33 o 
   2   4  17       27.43       18.60      9.36 o 
   3   4  17       27.21       28.90      6.04 o 
   4   4  17       16.69        9.78      5.54 o 
  -9   5  17       34.14       54.92      7.08 o 
  -8   5  17        2.04        4.95      4.02 o 
  -7   5  17       26.80       30.09      5.41 o 
  -6   5  17       94.19       95.12      8.60 o 
  -5   5  17       91.28       93.50      7.95 o 
  -4   5  17       15.18       15.76      4.19 o 
  -3   5  17        0.10        1.89      3.20 o 
  -2   5  17       12.46       18.14      4.39 o 
  -1   5  17       23.14       39.40      6.64 o 
   0   5  17       42.34       50.24      6.91 o 
   1   5  17       14.18       22.76      7.07 o 
   2   5  17       22.68       15.64      7.43 o 
  -5   6  17        9.11        5.75      4.63 o 
  -4   6  17       18.02       12.18      4.77 o 
  -3   6  17       45.31       37.16      5.71 o 
  -2   6  17       11.76       16.30      6.28 o 
  -1   6  17        0.06        1.44      5.74 o 
 -12   0  18        0.25       -1.11      6.29 o 
 -10   0  18        1.56       -3.53      5.92 o 
  -8   0  18      380.89      397.64     21.96 o 
  -6   0  18       15.36        7.16      3.51 o 
  -4   0  18       22.98       30.27      4.25 o 
  -2   0  18       49.20       50.02      4.99 o 
   0   0  18      104.72       93.48      9.26 o 
   2   0  18        0.98        4.07      5.23 o 
   4   0  18       95.80       97.89     12.59 o 
 -12   1  18        2.43       11.90      5.07 o 
 -11   1  18        0.06       -0.02      5.37 o 
 -10   1  18       85.54       84.40      7.61 o 
  -9   1  18        3.47        2.66      3.49 o 
  -8   1  18        5.54        5.49      3.97 o 
  -7   1  18       10.63        9.05      2.86 o 
  -6   1  18      118.24      128.21      6.32 o 
  -5   1  18        0.20        0.74      2.38 o 
  -4   1  18      133.65      135.23      5.42 o 
  -3   1  18        8.33       10.03      2.48 o 
  -2   1  18       43.69       41.71      3.53 o 
  -1   1  18        5.92        5.83      2.17 o 
   0   1  18        9.82       22.35      3.99 o 
   1   1  18        0.15       -0.65      2.81 o 
   2   1  18      156.57      153.40     11.75 o 
   3   1  18        0.05        1.09      5.76 o 
   4   1  18       13.96       17.68      7.16 o 
   5   1  18        9.16        8.91      4.57 o 
 -12   2  18        0.65        2.34      4.88 o 
 -11   2  18        1.78       11.23      5.07 o 
 -10   2  18        3.38        5.53      4.44 o 
  -9   2  18        4.03        7.65      3.71 o 
  -8   2  18      226.41      236.63     12.46 o 
  -7   2  18       10.86        8.45      4.11 o 
  -6   2  18       45.56       55.43      7.83 o 
  -5   2  18       15.50       10.26      3.27 o 
  -4   2  18        1.77       -0.50      2.21 o 
  -3   2  18        1.90        4.92      3.71 o 
  -2   2  18      182.93      176.43      6.52 o 
  -1   2  18       51.96       44.75      3.44 o 
   0   2  18       72.76       76.90      6.14 o 
   1   2  18        3.78        8.03      3.78 o 
   2   2  18       26.47       29.08      5.03 o 
   3   2  18        6.22       13.42      4.67 o 
   4   2  18       81.06       75.63      8.64 o 
 -11   3  18        3.17        2.58      4.32 o 
 -10   3  18       22.60       16.39      4.81 o 
  -9   3  18       24.15       33.36      5.08 o 
  -8   3  18       10.10       17.14      4.29 o 
  -7   3  18       19.85       20.02      4.41 o 
  -6   3  18       32.07       38.20      4.94 o 
  -5   3  18       23.46       29.35      4.70 o 
  -4   3  18      159.38      158.86      8.84 o 
  -3   3  18       49.09       46.08      4.99 o 
  -2   3  18        7.43        7.26      3.97 o 
  -1   3  18        5.40        6.28      3.46 o 
   0   3  18       77.41       83.01     11.49 o 
   1   3  18       33.40       35.75      5.44 o 
   2   3  18      135.30      119.44     10.62 o 
   3   3  18        0.02        3.40      3.65 o 
   4   3  18        1.85       -2.17      4.94 o 
 -10   4  18        1.66        3.31      4.00 o 
  -9   4  18        0.21        1.26      3.60 o 
  -8   4  18       15.17        6.05      3.94 o 
  -7   4  18       22.67       26.52      4.73 o 
  -6   4  18       10.70       12.93      3.82 o 
  -5   4  18       17.64       19.63      4.73 o 
  -4   4  18        5.95        4.52      3.28 o 
  -3   4  18       26.94       30.90      5.05 o 
  -2   4  18       78.11       76.54      6.54 o 
  -1   4  18      116.44      110.52      9.96 o 
   0   4  18       34.62       39.36      8.88 o 
   1   4  18        0.58        8.74      6.00 o 
   2   4  18       11.97        9.16      5.16 o 
  -8   5  18        0.71        2.01      8.51 o 
  -7   5  18       10.07       13.07      5.45 o 
  -6   5  18        1.67        1.25      3.50 o 
  -5   5  18        9.08        7.89      4.22 o 
  -4   5  18       24.47       23.57      5.06 o 
  -3   5  18       26.12       24.29      5.29 o 
  -2   5  18        0.32        0.65      4.30 o 
  -1   5  18        0.80        2.10      5.60 o 
   0   5  18       13.20       11.47      7.40 o 
 -11   0  19        2.39        1.85      6.66 o 
  -9   0  19       42.09       40.79      7.11 o 
  -7   0  19      113.37      125.44     10.84 o 
  -5   0  19       71.24       69.94      6.02 o 
  -3   0  19       96.92       99.81      7.33 o 
  -1   0  19        0.95       -4.10      5.06 o 
   1   0  19      411.67      405.43     23.18 o 
   3   0  19        9.10        5.65      5.85 o 
 -12   1  19        0.34       -1.85      5.69 o 
 -11   1  19        8.53       16.56      6.43 o 
 -10   1  19        0.09       -0.98      4.04 o 
  -9   1  19       29.82       46.90      6.55 o 
  -8   1  19        0.42        8.76      6.60 o 
  -7   1  19       84.61       95.41      6.12 o 
  -6   1  19        5.77        7.10      2.87 o 
  -5   1  19        0.01        3.49      2.24 o 
  -4   1  19        9.61        7.10      2.45 o 
  -3   1  19       50.35       45.68      3.75 o 
  -2   1  19        2.03        1.46      2.11 o 
  -1   1  19      101.48       97.78      9.61 o 
   0   1  19        0.32        3.96      3.54 o 
   1   1  19        2.70        8.31      3.92 o 
   2   1  19        0.18       -2.18      4.01 o 
   3   1  19      408.93      422.33     20.58 o 
   4   1  19       11.73       22.02      6.30 o 
 -11   2  19        2.38       10.44      4.83 o 
 -10   2  19       14.44       17.11      6.30 o 
  -9   2  19       31.59       28.66      5.62 o 
  -8   2  19        0.83        5.87      4.12 o 
  -7   2  19       64.87       73.05      6.75 o 
  -6   2  19        4.17        7.63      3.96 o 
  -5   2  19      157.70      158.89      8.95 o 
  -4   2  19       29.06       32.05      5.18 o 
  -3   2  19      129.67      126.48      6.86 o 
  -2   2  19        0.91        0.97      2.06 o 
  -1   2  19       86.11       75.44      6.08 o 
   0   2  19       18.26       20.58      5.28 o 
   1   2  19      344.88      375.01     18.41 o 
   2   2  19        4.11       13.77      4.75 o 
   3   2  19        0.01        0.83      3.48 o 
 -10   3  19        1.81        5.09      4.39 o 
  -9   3  19       11.49       15.82      4.93 o 
  -8   3  19       11.23       14.76      4.73 o 
  -7   3  19       66.71       79.77      7.08 o 
  -6   3  19       21.02       36.05      5.47 o 
  -5   3  19        7.73       10.76      5.67 o 
  -4   3  19        0.01       -0.61      2.97 o 
  -3   3  19      195.51      188.67     10.16 o 
  -2   3  19       58.71       62.48      6.99 o 
  -1   3  19      147.79      154.05     13.98 o 
   0   3  19        1.72       -4.29      4.29 o 
   1   3  19       18.15       14.50      5.77 o 
   2   3  19       13.18       20.93      6.37 o 
  -9   4  19        5.07        2.59      7.77 o 
  -8   4  19        0.07       -0.74      3.74 o 
  -7   4  19       11.64       19.28      4.90 o 
  -6   4  19       10.76       14.08      4.39 o 
  -5   4  19       69.29       71.05      7.12 o 
  -4   4  19       42.93       53.61      6.39 o 
  -3   4  19      118.15      116.20      8.92 o 
  -2   4  19        0.65        5.41      9.39 o 
  -1   4  19       83.10       96.76     12.53 o 
   0   4  19       66.26       69.55     11.38 o 
   1   4  19       95.58      111.96     27.76 o 
  -5   5  19        3.19        8.54      5.47 o 
  -4   5  19        4.47       13.12      7.63 o 
  -3   5  19       76.62       80.10      9.53 o 
 -10   0  20       31.66       37.38     11.10 o 
  -8   0  20       82.52      110.40     12.27 o 
  -6   0  20       23.30       34.00      7.31 o 
  -4   0  20       26.02       23.40      4.72 o 
  -2   0  20       17.17       22.77      6.22 o 
   0   0  20        4.74        4.81      4.97 o 
   2   0  20        0.04        7.82      5.95 o 
 -11   1  20        0.89       -2.68      5.36 o 
 -10   1  20       31.31       30.76      6.19 o 
  -9   1  20        0.26        1.05      3.91 o 
  -8   1  20       28.17       37.96      6.63 o 
  -7   1  20        0.86        2.55      4.14 o 
  -6   1  20      105.55      105.15      6.02 o 
  -5   1  20        1.79        0.01      2.60 o 
  -4   1  20        3.60        3.65      2.74 o 
  -3   1  20        0.05        2.78      2.48 o 
  -2   1  20       49.01       38.71      4.69 o 
  -1   1  20        0.61        0.37      3.08 o 
   0   1  20       10.09        9.30      3.76 o 
   1   1  20        5.63       12.50      4.42 o 
   2   1  20      130.18      117.69      9.18 o 
 -10   2  20       18.37       19.32      5.55 o 
  -9   2  20        0.09       -2.34      4.06 o 
  -8   2  20      118.45      127.91     10.71 o 
  -7   2  20        1.59       -3.09      3.37 o 
  -6   2  20        4.48        4.31      3.75 o 
  -5   2  20        5.32       12.83      4.24 o 
  -4   2  20       63.29       45.43      5.37 o 
  -3   2  20        0.07       -2.65      3.14 o 
  -2   2  20       65.91       63.70      9.15 o 
  -1   2  20       33.83       43.03      6.87 o 
   0   2  20        1.92        2.88      6.76 o 
   1   2  20       13.66       12.74      4.69 o 
   2   2  20       21.02       13.26      6.14 o 
  -9   3  20        2.19        6.79      5.61 o 
  -8   3  20        5.24        1.12      3.57 o 
  -7   3  20        2.00       -1.85      3.26 o 
  -6   3  20      152.70      145.82     12.23 o 
  -5   3  20        4.49       -0.18      3.28 o 
  -4   3  20       28.81       27.08      4.78 o 
  -3   3  20        8.92       13.09      5.25 o 
  -2   3  20       25.90       33.00      7.85 o 
  -1   3  20       36.45       52.48     14.43 o 
   0   3  20       39.55       48.70      9.58 o 
   1   3  20       31.04       52.92     14.43 o 
  -7   4  20       13.51       16.28      9.62 o 
  -6   4  20        0.01        0.54      3.82 o 
  -5   4  20       19.14       23.88      6.36 o 
  -4   4  20       23.03       24.38      6.68 o 
  -3   4  20        9.94        6.97      4.99 o 
  -2   4  20       38.49       57.47     10.69 o 
  -9   0  21       37.61       37.01     11.10 o 
  -7   0  21      370.66      438.17     26.29 o 
  -5   0  21       54.55       65.24     12.77 o 
  -3   0  21        2.25       -6.29      7.03 o 
  -1   0  21       27.89        8.61     10.73 o 
   1   0  21       32.72       45.02      9.29 o 
  -9   1  21       63.17       65.77      8.89 o 
  -8   1  21       12.34       10.86      6.00 o 
  -7   1  21       47.48       43.35      6.27 o 
  -6   1  21        1.24        3.01      5.33 o 
  -5   1  21      264.69      289.43     13.79 o 
  -4   1  21        5.71        6.28      3.35 o 
  -3   1  21        2.58       -1.84      7.77 o 
  -2   1  21        0.03        1.62      3.34 o 
  -1   1  21        9.22        7.66      4.20 o 
   0   1  21        0.02       -2.72      3.73 o 
   1   1  21        7.37       13.17      4.58 o 
  -9   2  21       14.03       18.50      9.25 o 
  -8   2  21        0.99        9.09      5.88 o 
  -7   2  21      237.88      277.97     16.68 o 
  -6   2  21        0.10       -1.61      3.69 o 
  -5   2  21        3.51       20.53      7.10 o 
  -4   2  21        3.38       -0.24      3.31 o 
  -3   2  21       27.94       20.72      9.25 o 
  -2   2  21       12.15        7.06      6.02 o 
  -1   2  21       68.89       72.68     16.10 o 
   0   2  21        0.13       -1.41      6.11 o 
  -7   3  21        0.01        0.79      5.14 o 
  -6   3  21        0.00        1.40      4.21 o 
  -5   3  21      147.10      141.48      9.93 o 
  -4   3  21       64.87       55.55      8.75 o 
  -3   3  21       16.63       10.36      9.62 o 
  -2   3  21        0.39        2.89      5.36 o 
  -8   0  22       16.23       12.95      8.14 o 
  -6   0  22       17.15       15.54      8.51 o 
  -4   0  22       89.87       64.02     14.43 o 
  -2   0  22        2.44        5.12      5.10 o 
  -7   1  22        0.31       -0.22      4.57 o 
  -6   1  22       78.61       61.19      7.64 o 
  -5   1  22        4.32        6.77      4.37 o 
  -4   1  22        8.67       16.94      6.94 o 
  -3   1  22        0.04        2.59      7.03 o 
  -2   1  22      138.60      122.81     16.28 o 
  -6   2  22       11.34        7.03      7.40 o 
  -5   2  22        6.88       10.06      5.29 o 
  -4   2  22      120.09       98.44     17.39 o 
                                                 
